# Supplementary material for: Mechanistic basis of antimicrobial resistance mediated by the phosphoethanolamine transferase MCR-1
Source: Nat Commun. 2025 Nov 26;16:10516. doi: 10.1038/s41467-025-65515-3 (PMC12658134; doi:10.1038/s41467-025-65515-3)
Supplement: Supplementary file 8 — Source Data [file 41467_2025_65515_MOESM8_ESM.zip]

Archive with 6 entries (5 files):
- SourceData/
- __MACOSX/._SourceData
- SourceData/SourceData.docx
- __MACOSX/SourceData/._SourceData.docx
- SourceData/Source Data.xlsx
- __MACOSX/SourceData/._Source Data.xlsx
