# Supplementary material for: Mechanistic basis of antimicrobial resistance mediated by the phosphoethanolamine transferase MCR-1
Source: Nat Commun. 2025 Nov 26;16:10516. doi: 10.1038/s41467-025-65515-3 (PMC12658134; doi:10.1038/s41467-025-65515-3)
Supplement: Supplementary file 8 — Source Data [file 41467_2025_65515_MOESM8_ESM.zip › SourceData/Source Data.xlsx]

## Sheet: Figure 3c
sim1	sim2	sim3	sim4	sim5
-28.4713	-28.4713	-28.4713	-28.4713	-28.4713
-27.4296	-29.3896	-28.1718	-31.7349	-27.0628
-28.661	-28.5702	-29.2634	-30.9249	-24.1538
-28.7892	-24.8736	-25.4241	-31.538	-25.3797
-28.4465	-26.2086	-26.9369	-33.4466	-31.7359
-30.735	-28.8876	-26.8062	-36.6099	-27.1186
-31.3801	-22.14	-26.4394	-35.1722	-24.1513
-31.0855	-25.6655	-30.6295	-36.8319	-24.7728
-33.3418	-22.1862	-34.3747	-34.9009	-22.9203
-34.0011	-21.194	-31.5248	-31.9537	-22.2484
-33.7243	-24.5019	-28.8	-31.2473	-20.3609
-33.6743	-22.2156	-28.1794	-33.9479	-22.0526
-33.3765	-21.8858	-29.7735	-33.0437	-18.859
-32.0033	-22.5964	-27.0192	-36.2977	-15.9803
-36.5436	-24.7004	-27.4737	-33.4962	-16.4601
-37.9075	-28.5321	-24.1947	-37.3955	-17.3789
-36.8549	-24.9284	-26.4847	-35.8215	-17.6845
-32.4982	-24.0552	-26.0114	-38.7148	-17.9874
-31.4975	-26.577	-24.5337	-36.6931	-20.0766
-36.4136	-27.0201	-26.2268	-35.5021	-21.6084
-36.5349	-24.5606	-24.5631	-34.457	-24.7914
-35.621	-28.8215	-24.61	-34.5387	-25.6552
-36.3022	-29.6977	-26.0237	-38.5258	-23.7015
-33.2117	-29.1662	-24.8227	-36.9039	-20.5753
-37.1942	-25.6276	-26.984	-35.4318	-22.9566
-37.9764	-26.9119	-28.3131	-36.2402	-20.8173
-36.2688	-25.9675	-24.1204	-33.5697	-22.8441
-34.6255	-27.3486	-25.1596	-34.8839	-23.832
-38.5314	-25.9342	-28.7066	-34.3223	-21.239
-37.433	-25.4357	-31.4922	-28.7285	-22.4834
-38.174	-26.0288	-29.9211	-31.2742	-23.3158
-36.7431	-25.0177	-28.1336	-33.5204	-22.8739
-38.2969	-25.8584	-28.8848	-34.6574	-24.222
-35.1293	-26.8524	-28.6839	-30.9482	-23.4198
-36.1644	-23.4071	-29.6672	-31.8028	-24.0273
-35.135	-25.7608	-29.9395	-30.6476	-24.7638
-35.6172	-24.0717	-31.5804	-30.4001	-21.4938
-36.5153	-25.4987	-33.5336	-29.5641	-24.9594
-35.7986	-24.3297	-34.4027	-35.583	-26.4447
-39.2419	-25.829	-27.0806	-37.5283	-25.7227
-37.4851	-25.9224	-29.6069	-36.5642	-23.5072
-36.2039	-26.0709	-30.1372	-33.8286	-24.7337
-37.5138	-24.8156	-29.0213	-37.2131	-22.9729
-37.0971	-25.6723	-29.7262	-32.5816	-19.9084
-34.4635	-22.97	-30.4953	-27.0367	-23.3857
-38.3802	-25.9163	-35.3759	-27.0925	-25.327
-32.8786	-26.8472	-32.3647	-30.5643	-27.6243
-36.1104	-26.4189	-29.324	-33.0392	-24.8465
-36.0812	-27.0743	-31.3696	-37.7581	-22.8988
-36.2589	-26.478	-27.6047	-34.8935	-21.0763
-34.7035	-26.7751	-30.5341	-35.8022	-20.5046
-34.628	-26.1974	-29.8783	-37.4832	-19.6697
-37.0924	-24.5213	-29.7133	-40.3172	-20.2588
-36.9625	-22.7485	-28.3122	-41.575	-22.5408
-35.2563	-29.4591	-32.9867	-38.3703	-20.8348
-32.8874	-26.4899	-35.5247	-35.5161	-21.0254
-32.862	-25.3722	-30.8865	-36.43	-18.81
-29.4304	-21.9195	-33.6529	-35.1033	-19.7846
-32.8959	-27.4388	-27.1298	-36.631	-20.0988
-32.136	-28.8506	-30.6238	-38.6926	-21.5594
-30.6631	-24.1795	-28.7709	-37.9153	-20.6289
-36.3609	-29.6559	-27.4146	-37.2617	-14.4492
-34.3177	-28.6758	-27.6486	-37.4511	-12.3375
-35.6875	-30.8155	-29.6044	-37.4425	-10.7872
-35.0265	-32.1368	-28.3107	-34.1595	-12.0954
-34.0702	-31.7186	-24.8211	-36.5837	-11.6712
-37.377	-28.0669	-22.9649	-36.0491	-12.4312
-37.2367	-29.1933	-24.1529	-34.3422	-17.4014
-39.3589	-27.7394	-21.7539	-35.1259	-22.3308
-38.881	-27.9598	-22.1519	-34.5554	-20.582
-35.7491	-31.0109	-21.9781	-33.9549	-18.1235
-39.3855	-30.5698	-24.2961	-34.5399	-24.319
-35.2174	-27.7385	-22.6034	-35.742	-23.0413
-37.9592	-28.6172	-21.6614	-35.0716	-28.0934
-36.8807	-31.8149	-21.0595	-37.0911	-22.3553
-38.3782	-31.5927	-18.5478	-34.7336	-21.3377
-37.1	-30.5395	-23.0896	-37.0713	-22.392
-35.5314	-31.866	-24.773	-36.3941	-23.9603
-33.1241	-29.1827	-18.1324	-30.3263	-20.8486
-35.6233	-30.7144	-24.0041	-33.5317	-21.166
-36.3576	-27.8941	-17.436	-36.2207	-17.9825
-34.3219	-27.1392	-17.1803	-35.3448	-16.9754
-38.7832	-30.3965	-17.6073	-34.3244	-21.0525
-36.9584	-25.6451	-19.9757	-34.2564	-19.4815
-37.1749	-30.41	-18.9908	-34.4274	-23.0521
-38.2225	-30.1395	-18.3768	-35.0037	-23.3958
-37.2618	-32.5763	-22.1888	-34.2521	-21.1876
-36.558	-26.147	-16.6001	-33.7952	-24.7076
-37.3232	-32.1413	-20.5804	-28.921	-22.9444
-39.0057	-29.5388	-24.5544	-37.9138	-24.8852
-38.9893	-28.3894	-17.6147	-37.6628	-19.3389
-37.2548	-27.9014	-20.6617	-36.0325	-19.9262
-41.245	-28.6773	-21.4407	-37.3354	-22.2341
-41.2095	-26.0982	-23.5875	-34.742	-21.9534
-40.2508	-24.0544	-14.9523	-35.4517	-17.1749
-33.0438	-27.6331	-16.5483	-36.6257	-20.1544
-36.3079	-28.0742	-18.1214	-38.8967	-22.3855
-37.6722	-24.4802	-22.0264	-42.3129	-26.3307
-36.119	-28.7147	-15.5123	-40.5486	-26.1976
-32.987	-27.0212	-24.0376	-42.4926	-21.9512
-40.245	-23.9062	-19.5371	-44.3231	-23.5163
-37.5495	-28.2049	-15.6264	-43.4015	-26.1644
-36.0894	-28.8685	-21.0082	-38.3829	-23.0098
-36.1032	-29.0445	-16.1844	-42.4031	-23.3105
-39.0206	-27.6422	-28.0534	-41.6265	-21.6242
-37.2619	-28.9861	-25.9731	-39.912	-19.842
-36.2351	-27.5131	-31.908	-36.6145	-19.7061
-36.6405	-28.3071	-30.3751	-39.3456	-21.0556
-35.813	-28.1776	-26.9433	-40.8138	-22.4824
-36.4996	-29.9109	-22.9338	-37.9277	-18.1281
-37.2974	-29.2239	-23.4243	-41.3496	-20.2782
-38.5606	-31.3316	-23.2814	-39.4674	-20.3803
-38.1359	-29.0578	-19.1109	-39.4567	-17.1924
-37.9615	-28.3692	-28.1831	-41.0238	-15.2554
-35.8699	-29.6207	-31.7488	-41.2457	-12.543
-38.4025	-29.2299	-26.4447	-41.2928	-18.2095
-39.9108	-26.8529	-28.8912	-37.3384	-21.0692
-39.3487	-29.4522	-27.4004	-40.1731	-18.9842
-38.1484	-29.8973	-21.9509	-41.1023	-20.6987
-40.8663	-26.9845	-20.4738	-38.6778	-16.5725
-37.1396	-26.6887	-13.2155	-41.2821	-18.7332
-37.3034	-25.8701	-14.654	-43.0666	-17.0874
-37.4198	-28.0953	-21.9258	-42.1236	-20.9919
-38.2295	-27.5101	-20.4388	-46.8106	-21.1237
-33.4054	-24.3231	-22.0079	-46.7033	-21.3966
-33.6555	-30.7408	-22.5555	-43.94	-20.9136
-34.013	-27.9246	-23.5932	-44.1089	-19.5675
-36.0416	-29.0143	-23.5494	-44.5706	-22.67
-34.1634	-31.563	-24.9905	-42.8615	-20.0031
-36.5431	-27.9379	-28.0064	-43.6772	-19.9453
-34.5645	-32.3905	-27.8456	-40.3077	-20.1899
-37.7032	-31.3008	-24.4836	-41.1238	-18.1445
-34.9348	-33.3644	-26.1247	-43.2307	-19.4446
-34.9568	-31.2508	-20.9644	-41.2478	-20.9359
-31.1846	-33.0716	-25.9264	-43.6781	-23.0588
-36.6555	-32.1608	-23.2102	-42.1929	-15.3273
-33.4808	-32.9438	-26.0368	-40.3013	-19.4107
-35.4367	-33.5191	-25.3696	-40.0536	-20.995
-37.7686	-31.7822	-26.9517	-41.373	-15.5784
-36.9518	-30.2406	-30.5912	-42.2442	-15.4575
-35.3371	-32.2254	-24.4096	-38.9231	-17.8748
-36.6427	-29.8422	-28.2477	-41.4888	-21.2645
-38.0845	-29.4721	-22.6822	-39.8219	-17.392
-38.2966	-30.1135	-25.8244	-39.5266	-17.9418
-37.0517	-31.2388	-26.755	-40.2938	-18.9632
-38.9572	-30.7823	-24.9589	-40.6475	-20.6056
-42.7608	-26.0328	-24.8765	-44.6868	-17.3717
-39.2431	-27.4631	-24.0537	-44.4503	-25.0959
-41.6774	-31.0826	-20.8847	-44.6671	-22.0403
-41.8475	-31.7983	-27.3058	-43.6922	-24.4336
-40.0407	-31.5018	-27.0234	-44.8463	-19.2468
-41.3621	-32.401	-22.9629	-44.0337	-24.6342
-37.2179	-31.2343	-17.2405	-43.0763	-18.14
-33.3541	-27.6051	-19.8771	-45.041	-20.7081
-37.7695	-28.4613	-24.1063	-46.4505	-20.3844
-38.6735	-27.2052	-24.8755	-44.509	-18.2597
-32.2757	-29.8588	-23.314	-43.6799	-17.7284
-35.3709	-27.6012	-21.4998	-44.0624	-22.5621
-37.6421	-30.1505	-25.1823	-46.3023	-20.5813
-37.1953	-30.508	-22.5105	-38.9273	-18.0409
-36.8112	-32.6187	-25.4829	-45.0969	-17.8991
-35.4799	-29.5324	-25.3994	-45.248	-18.6301
-33.477	-30.0813	-22.5861	-42.6386	-21.6141
-32.0265	-31.3859	-23.1756	-42.8677	-23.0405
-35.2723	-31.6088	-26.1001	-44.8358	-17.8503
-33.7865	-31.0725	-25.5415	-45.1316	-19.7457
-34.6058	-29.7244	-25.4872	-44.9989	-21.8322
-32.7711	-30.3357	-29.208	-42.3481	-19.4977
-29.5285	-30.5632	-27.7429	-42.1727	-20.6397
-33.9721	-33.8117	-25.1392	-41.7332	-20.9824
-32.12	-32.8819	-25.838	-46.1525	-21.3567
-36.783	-33.4448	-27.9555	-41.5363	-20.1907
-35.2051	-36.0791	-29.3441	-45.0963	-24.125
-35.019	-34.1334	-26.9778	-41.0206	-24.0253
-35.7814	-34.8819	-23.625	-43.5859	-23.3898
-35.1383	-34.9881	-20.2446	-42.5934	-20.3148
-31.1389	-34.0712	-21.9866	-43.2065	-19.1931
-34.7847	-34.0531	-22.4172	-41.0335	-18.7928
-38.7772	-34.2967	-22.859	-40.6567	-20.8585
-36.1915	-33.0424	-23.1282	-44.7436	-18.0242
-40.6526	-31.3315	-22.0051	-40.1222	-20.6651
-35.6576	-32.0495	-22.0228	-44.6785	-18.896
-36.8802	-33.7481	-22.8028	-45.3391	-16.8766
-38.0391	-31.5752	-28.8605	-42.768	-16.0561
-36.0348	-34.4332	-30.5973	-42.3653	-20.2245
-37.8736	-35.8781	-25.1714	-44.0207	-22.1353
-36.7607	-34.513	-23.0051	-45.9332	-17.6302
-35.2055	-31.1364	-28.0185	-44.8307	-16.698
-31.0323	-32.5532	-25.9728	-43.8822	-19.056
-31.204	-30.3697	-27.0956	-41.2725	-18.3442
-32.9089	-30.6433	-26.8355	-41.9984	-17.4077
-28.7413	-29.8255	-27.5581	-43.3428	-17.7603
-27.4811	-30.9229	-26.119	-41.9844	-18.2236
-36.2952	-30.0592	-27.0839	-43.0109	-19.9927
-32.2448	-33.8157	-25.2317	-43.8105	-20.0527
-30.095	-37.4531	-26.5408	-42.246	-18.8502
-33.879	-32.9625	-28.0163	-44.8866	-19.7414
-31.7605	-35.3724	-27.0697	-43.0467	-21.9882
-32.0112	-32.6576	-27.9744	-42.1649	-18.2124
-32.4413	-28.9687	-24.3163	-41.9901	-21.9154
-29.7427	-31.504	-21.6937	-42.5062	-22.6945
-32.7611	-29.1514	-23.7819	-45.4447	-22.3856
-33.8085	-31.9467	-22.0773	-44.5732	-21.4327
-36.6986	-29.281	-22.7319	-41.5565	-21.2887
-36.066	-28.2605	-24.2815	-43.0482	-22.8164
-28.7982	-31.3687	-20.387	-41.0866	-21.1966
-35.6769	-28.7128	-18.7267	-42.5928	-20.2593
-34.4141	-32.3678	-19.1119	-44.817	-21.1676
-35.517	-31.7582	-19.9299	-41.3917	-20.6301
-36.0518	-32.5842	-21.8327	-40.4916	-18.4132
-34.1408	-34.0838	-17.3009	-45.1717	-18.313
-31.0374	-32.0169	-23.6543	-40.7757	-18.7987
-36.2803	-32.6738	-19.4156	-36.6509	-19.2821
-36.7422	-29.4364	-15.3324	-41.6591	-20.5108
-35.0413	-31.7974	-22.1717	-40.246	-20.0272
-36.8415	-33.4301	-21.6051	-41.597	-20.3847
-32.2099	-32.8756	-20.5709	-44.5356	-21.3638
-33.6458	-32.8649	-19.8122	-46.64	-19.9612
-37.3092	-32.5335	-19.0597	-44.9778	-21.4497
-32.0452	-33.577	-15.7168	-46.6157	-20.1274
-36.2509	-33.3751	-22.3951	-50.0576	-21.1328
-34.0297	-32.7008	-18.5127	-47.8675	-21.4956
-36.0047	-35.7966	-27.9372	-47.2461	-16.6293
-39.7141	-31.6153	-30.5736	-42.2357	-18.5652
-34.7767	-31.5586	-24.1962	-44.0314	-13.8636
-38.1579	-32.7612	-26.2124	-44.1056	-17.4321
-37.0809	-34.0169	-16.0338	-44.4475	-18.0436
-42.756	-33.5066	-21.7405	-45.5293	-15.1277
-43.9288	-32.4453	-30.8257	-44.3118	-16.1959
-38.295	-32.7634	-32.3454	-46.3431	-15.9173
-39.6666	-33.339	-27.8796	-45.5727	-21.4149
-37.3659	-31.5489	-28.1408	-46.813	-19.7337
-34.2208	-33.9302	-30.3119	-47.5358	-19.1123
-37.9828	-33.9333	-29.681	-43.8172	-22.9718
-40.6603	-31.7439	-26.5979	-49.2674	-18.2489
-38.8373	-31.4446	-32.4921	-50.4539	-16.5272
-41.9438	-32.5006	-31.2694	-46.5089	-11.12
-40.9801	-34.0779	-33.0569	-48.0339	-20.3863
-36.9962	-29.3089	-36.6077	-46.2227	-19.9286
-39.6144	-31.1164	-30.9014	-50.1249	-14.8972
-45.3599	-34.2487	-33.7292	-53.8302	-17.1121
-38.8189	-30.1153	-28.9955	-51.9876	-17.9388
-38.3078	-33.231	-34.165	-56.281	-16.9324
-38.5048	-31.1961	-34.4119	-52.8112	-19.5572
-35.5896	-33.7236	-37.6599	-51.5944	-18.9633
-34.6432	-32.3024	-36.4723	-46.5278	-17.5882
-38.0509	-31.137	-35.5428	-46.269	-15.0488
-35.5911	-30.9043	-37.6149	-44.9194	-15.6866
-36.5064	-28.9209	-36.9105	-44.8294	-19.1977
-37.7638	-32.2415	-36.4486	-41.756	-20.5179
-37.5119	-33.5374	-29.7431	-39.1998	-18.3835
-39.3829	-36.9637	-36.9891	-39.2996	-14.4066
-38.9001	-34.7069	-34.7129	-40.7544	-15.3075
-41.5441	-33.6485	-41.4032	-38.215	-16.454
-42.3926	-37.2458	-31.6124	-40.8145	-12.4805
-43.7833	-33.4747	-31.0996	-40.0615	-15.6423
-40.3517	-31.4227	-27.2271	-43.0939	-14.1965
-41.3005	-32.065	-39.0991	-45.9251	-13.4452
-41.2816	-31.4883	-33.609	-40.3672	-19.6737
-47.0419	-34.0591	-30.7751	-40.1885	-19.2514
-41.2572	-32.154	-34.2441	-36.9235	-18.3793
-44.8727	-34.6078	-32.0372	-36.7428	-18.9855
-39.479	-31.3793	-31.1477	-36.5987	-20.1486
-42.7393	-30.6427	-32.1535	-39.5497	-19.9378
-42.8963	-31.609	-36.876	-38.2879	-21.6219
-43.8699	-30.4919	-36.7542	-34.9467	-17.8116
-41.7858	-28.7163	-30.8933	-35.2136	-18.3099
-43.1345	-30.323	-33.7509	-35.8262	-19.8843
-42.5791	-29.6476	-32.0022	-32.9431	-14.4959
-43.3345	-29.8596	-28.2803	-33.8533	-17.3329
-44.9241	-30.2485	-27.8148	-33.178	-18.187
-43.1323	-29.8415	-20.3332	-34.3624	-17.6128
-43.2582	-28.3597	-22.7089	-35.9501	-12.6072
-42.963	-32.4735	-22.8501	-37.0668	-20.4788
-43.7226	-28.1222	-21.685	-38.1127	-17.0846
-43.1627	-27.8387	-14.7515	-34.21	-17.8894
-43.2166	-28.4954	-17.9868	-37.5682	-20.1428
-39.6439	-31.5745	-9.80867	-34.3485	-18.864
-40.0781	-31.9291	-10.6695	-34.8129	-20.3318
-41.7174	-36.1154	-7.20506	-36.512	-17.9961
-42.3032	-32.4069	-14.4142	-36.2003	-18.6053
-41.6337	-33.3106	-4.35609	-36.7113	-19.4582
-41.8364	-32.164	-12.4545	-37.6732	-19.3927
-39.9142	-33.269	-7.98779	-36.5502	-19.4742
-42.5555	-31.5965	-4.33212	-35.7429	-20.8846
-40.8902	-30.519	-1.22054	-34.6053	-21.2276
-37.09	-31.2136	-3.87918	-38.1349	-20.93
-39.5104	-29.3233	-1.68182	-36.5944	-18.392
-39.6114	-31.472	-2.23535	-39.5755	-22.515
-37.1609	-31.3105	1.9792	-39.704	-16.7408
-35.5431	-31.5512	-3.93546	-36.3577	-16.404
-35.5698	-33.483	4.772	-38.7532	-18.2923
-34.2275	-33.0031	3.20213	-37.2621	-19.2458
-35.012	-33.0249	4.41072	-42.5346	-18.9506
-39.0386	-29.932	7.3291	-41.4177	-18.1644
-42.3045	-29.3579	5.04587	-41.1659	-15.899
-44.378	-34.0921	10.8439	-38.5696	-16.2695
-43.9416	-34.0251	9.95479	-36.8458	-15.0931
-40.0558	-35.7045	12.0061	-36.2591	-11.303
-40.0497	-33.1737	3.64186	-39.6884	-16.9461
-40.7595	-32.6704	10.3299	-37.012	-13.6718
-40.953	-31.2417	6.87357	-35.5886	-13.3655
-39.5078	-32.294	15.8707	-41.5367	-11.076
-38.7032	-32.7671	15.8095	-39.3833	-13.4849
-41.9161	-33.8001	6.9917	-37.8647	-14.4997
-40.9457	-34.3262	9.52742	-38.6543	-12.1565
-41.6497	-34.1122	1.18692	-40.293	-14.0512
-40.2932	-36.1647	2.32455	-40.4158	-11.9156
-39.1192	-32.1561	3.30446	-36.8012	-12.8959
-37.6943	-28.7843	-4.64255	-37.7477	-16.9042
-35.981	-34.0708	-7.34314	-37.4711	-13.7346
-36.6758	-35.8158	-11.1211	-34.2088	-13.2929
-41.4111	-37.1172	-6.32204	-36.2679	-11.1939
-41.1815	-36.6641	-14.2474	-37.5541	-12.2979
-39.7996	-35.9653	-16.3864	-37.8617	-15.1621
-40.0792	-35.666	-29.1537	-35.3982	-16.0659
-37.9928	-34.8845	-27.0759	-36.6028	-12.768
-38.1063	-34.3112	-25.2449	-34.7131	-16.4152
-38.8539	-32.9599	-21.1206	-33.8977	-12.3023
-42.2498	-33.4417	-36.5124	-36.7728	-14.1092
-40.3401	-33.4337	-35.1826	-39.4453	-15.2322
-38.7261	-32.6661	-33.5835	-38.9402	-12.2434
-38.1673	-33.3604	-33.3782	-42.8763	-13.218
-38.4559	-36.9243	-35.2722	-45.9694	-12.5781
-38.8916	-34.8265	-31.6662	-47.4034	-12.93
-37.3074	-32.6072	-37.8744	-48.2299	-14.6497
-42.1833	-36.2006	-36.7903	-47.441	-11.4713
-39.3452	-36.1208	-35.8666	-48.1284	-10.1552
-38.385	-33.0435	-35.4145	-45.1959	-10.487
-35.9741	-30.71	-35.6941	-44.0224	-7.60817
-38.1457	-35.0419	-36.3067	-45.849	-15.0676
-40.0458	-32.137	-39.3904	-45.0867	-14.5266
-39.6801	-35.4185	-39.4503	-46.4097	-14.5673
-37.3639	-33.5235	-39.1786	-47.8461	-15.2273
-39.0711	-34.2293	-37.5564	-47.7186	-11.902
-36.0293	-35.5277	-34.4355	-47.058	-15.508
-37.6718	-34.2565	-35.9793	-44.7323	-14.3478
-39.9022	-35.5716	-34.8011	-45.6076	-17.5039
-38.6139	-33.1602	-38.0618	-45.9644	-16.5079
-39.7166	-34.8731	-35.2183	-44.2849	-13.6762
-37.1628	-33.2085	-38.291	-42.1935	-17.1416
-37.4586	-36.698	-34.416	-40.3052	-14.9577
-39.2622	-39.4342	-35.9846	-44.2887	-13.8695
-41.135	-38.4433	-37.6241	-45.4574	-12.7505
-36.9206	-35.6709	-34.7665	-46.2663	-12.1289
-36.9858	-35.1031	-35.7393	-44.5683	-13.0825
-39.6843	-32.304	-36.3949	-43.7121	-13.169
-37.9253	-33.5832	-35.7627	-40.1124	-12.4176
-35.0292	-35.1191	-32.0876	-47.1423	-11.8623
-35.7848	-36.0648	-30.511	-46.7906	-13.618
-39.8949	-35.522	-29.0568	-42.8768	-12.7034
-39.2637	-35.3018	-31.4195	-43.7832	-7.92444
-40.9826	-33.8318	-33.1922	-40.1812	-12.0714
-41.1713	-31.4972	-31.9896	-38.0865	-15.7016
-40.2191	-34.3087	-27.9531	-44.7442	-17.5866
-34.904	-33.209	-32.5745	-46.0229	-11.7734
-39.8725	-32.3869	-36.7118	-44.7318	-19.1437
-34.2117	-32.4806	-37.3117	-41.7723	-16.3369
-35.9724	-34.0879	-35.6705	-45.0781	-18.0888
-38.6007	-36.3227	-39.4076	-46.2994	-15.5607
-36.8311	-35.6197	-39.2284	-43.7953	-15.8232
-38.0786	-39.7977	-40.7157	-40.2152	-14.2995
-37.9529	-35.6871	-38.6437	-43.1992	-14.4135
-39.9907	-37.098	-39.8896	-42.056	-11.6002
-37.7355	-36.0325	-39.6977	-44.7839	-10.6923
-37.0346	-37.9055	-41.1356	-45.569	-12.741
-35.934	-36.4676	-40.5042	-41.4987	-13.3642
-34.6707	-37.6948	-40.9431	-44.4282	-14.6164
-36.6307	-37.806	-41.9688	-46.6878	-13.3938
-35.5632	-36.3719	-40.8814	-41.9784	-13.264
-36.9832	-34.2904	-38.2446	-42.7312	-17.5079
-34.2946	-34.7837	-35.1186	-43.8301	-17.5779
-36.6361	-36.09	-35.634	-40.3311	-14.4244
-34.0752	-33.7843	-34.9776	-38.063	-13.2806
-36.5204	-35.5896	-37.9361	-42.4124	-15.3004
-36.344	-33.5564	-40.5737	-42.3662	-13.5969
-35.3827	-34.8305	-37.8173	-41.2375	-13.3467
-33.9598	-36.2545	-34.2534	-42.6267	-17.5652
-32.6986	-35.691	-35.3637	-48.6422	-16.4416
-34.827	-33.5629	-30.6068	-47.3381	-11.4919
-31.5312	-32.6052	-34.3103	-44.7722	-12.1052
-29.5324	-36.2317	-35.9643	-44.7784	-8.81955
-39.0862	-36.7768	-35.1175	-44.3851	-17.0941
-37.8438	-35.5949	-33.767	-41.188	-13.7625
-38.0348	-38.0897	-35.0499	-47.0659	-18.6979
-35.1447	-33.9575	-36.6863	-45.425	-16.5571
-38.2272	-33.6792	-36.1188	-46.3942	-18.07
-35.0045	-31.714	-39.1557	-50.0676	-21.5316
-42.3194	-33.0292	-39.6432	-45.7806	-18.448
-36.5652	-34.3822	-35.5485	-41.6776	-17.2078
-38.9135	-33.811	-35.3545	-43.8624	-18.7676
-39.812	-31.57	-38.5937	-46.2011	-16.0301
-37.0892	-36.5235	-36.8573	-43.0655	-16.5698
-35.4768	-33.0895	-36.9674	-45.671	-12.2344
-37.1276	-31.5162	-36.0945	-46.4702	-16.0151
-37.8278	-30.9766	-35.7134	-49.9003	-15.8942
-40.2128	-33.9878	-37.218	-47.3813	-16.5928
-38.3667	-35.7167	-34.6402	-48.3871	-18.6278
-39.2665	-33.1607	-33.4892	-46.2633	-16.9046
-40.8335	-35.4733	-36.6659	-47.1006	-16.9843
-41.313	-31.8681	-37.1623	-46.3153	-17.3814
-41.5432	-31.6856	-27.7598	-45.7687	-23.1765
-41.3832	-31.4702	-26.4027	-46.3804	-19.3822
-38.7046	-33.4516	-32.0678	-45.2558	-20.2519
-39.2138	-34.3885	-32.1793	-45.1897	-21.5178
-40.0057	-30.8787	-33.6767	-42.5264	-19.6877
-42.5477	-32.5814	-29.5164	-45.9465	-21.0461
-39.5618	-33.865	-25.3693	-46.2426	-16.8233
-41.7185	-36.0721	-29.9727	-47.289	-18.628
-36.6876	-34.4878	-28.9458	-48.8727	-20.6213
-36.7755	-37.1017	-28.182	-48.1534	-21.0296
-35.4445	-37.5499	-23.2656	-47.1945	-14.8519
-38.5806	-37.9255	-26.7054	-47.6316	-17.7671
-40.3526	-34.5313	-28.2778	-45.6423	-15.3655
-40.3789	-38.3998	-31.2899	-49.8094	-16.4377
-41.5322	-37.8255	-25.9966	-42.8775	-18.7206
-38.6284	-37.7257	-25.3672	-42.1854	-17.6519
-41.5044	-32.6577	-28.3066	-44.3636	-18.8874
-37.7038	-34.4544	-26.6599	-47.512	-20.4496
-36.8259	-35.5904	-30.0743	-45.1911	-17.2082
-37.5816	-35.1157	-30.0124	-47.0873	-16.6845
-38.0645	-35.1508	-23.5328	-47.9293	-16.969
-42.072	-37.5228	-29.6375	-47.5329	-17.9025
-38.4815	-37.6607	-25.6806	-47.3753	-17.1154
-37.265	-36.1803	-28.6539	-48.1181	-19.8158
-38.3707	-36.563	-25.8605	-50.205	-21.8755
-37.9349	-38.6039	-26.3517	-50.0216	-20.9319
-41.8497	-36.8295	-30.5236	-46.2654	-19.3438
-41.9688	-34.2052	-29.4001	-45.8654	-17.1091
-41.3085	-35.9655	-26.9165	-49.9852	-16.4502
-39.6109	-34.3689	-27.1497	-47.5155	-19.5263
-40.6065	-34.347	-30.4491	-51.7094	-15.393
-40.1022	-37.2238	-30.5645	-51.6453	-17.2122
-40.9943	-32.5496	-30.1501	-52.5311	-16.4198
-44.439	-33.9354	-25.7868	-51.0885	-18.2941
-42.9237	-33.4562	-26.7282	-53.4256	-19.6513
-42.6625	-33.5681	-24.1323	-50.1517	-18.5875
-42.4422	-33.8558	-24.714	-48.8618	-15.0056
-42.9066	-36.0731	-26.2934	-49.2899	-15.6897
-38.5505	-36.6339	-31.2507	-51.7995	-16.2954
-37.7907	-34.2893	-31.7046	-48.7588	-21.5455
-40.3821	-31.253	-30.3872	-48.5419	-22.078
-42.2322	-35.2162	-30.4983	-51.5578	-20.3099
-39.4958	-32.6992	-27.1998	-55.0821	-20.3982
-36.6362	-35.1057	-29.568	-52.0084	-19.1889
-35.6353	-34.2061	-30.3725	-52.8312	-21.6266
-39.5389	-30.4803	-26.4825	-51.1781	-20.6411
-37.3206	-32.5545	-25.2403	-51.057	-18.4193
-37.3833	-35.4252	-24.5036	-51.5954	-22.5996
-37.6581	-36.4294	-29.3471	-52.1581	-23.1777
-40.6121	-34.5697	-28.8055	-49.5717	-22.5071
-43.1363	-35.8035	-25.6619	-53.1987	-19.6358
-38.1499	-36.3934	-32.6653	-54.6809	-19.5819
-35.5909	-38.3135	-32.2326	-52.7257	-16.1065
-39.0311	-34.9919	-30.8546	-48.2179	-18.6667
-40.1692	-33.6949	-28.0749	-50.7641	-18.6536
-41.6098	-34.4279	-26.8387	-53.5647	-20.4342
-41.2339	-35.0203	-24.1568	-54.2403	-19.8221
-38.5788	-35.1377	-27.4159	-48.0492	-19.4391
-38.8705	-36.1482	-22.684	-51.2177	-19.1993
-37.24	-34.9364	-23.2889	-54.3717	-22.0995
-37.7683	-33.3205	-18.6436	-50.1115	-22.3654
-39.2364	-34.9105	-22.3182	-49.5863	-22.3482
-38.5044	-35.7674	-26.2261	-48.042	-26.4366
-41.0669	-34.5705	-20.9027	-47.4532	-25.0286
-41.3424	-31.3067	-24.0669	-48.4322	-22.9461
-43.5717	-34.7127	-22.5824	-51.8682	-21.6058
-43.3329	-34.056	-18.3109	-51.9319	-26.9803
-42.9477	-31.4708	-18.0227	-52.9967	-24.4505
-43.5123	-29.146	-20.1289	-54.0723	-24.268
-40.2836	-30.8916	-20.2277	-50.8517	-21.2519
-42.2777	-29.8024	-10.906	-50.5168	-21.4467
-42.9787	-29.5122	-17.927	-49.3489	-21.366
-42.1587	-32.8316	-13.0188	-48.5997	-18.1634
-42.7387	-33.0147	-10.4915	-45.7706	-21.2663
-41.2791	-33.3585	-24.7939	-46.3439	-25.0953
-42.5093	-33.6815	-30.3608	-51.4214	-20.6258
-41.2414	-37.7316	-32.396	-49.9981	-17.7522
-42.9925	-37.1055	-20.9941	-47.7683	-13.9237
-42.2355	-35.8069	-23.9651	-49.9427	-13.9932
-45.6615	-36.6684	-24.5276	-51.2179	-18.942
-44.9962	-36.4133	-24.4033	-52.4851	-17.8905
-42.7252	-35.0854	-28.7337	-52.413	-18.8755
-43.853	-35.7147	-29.8788	-49.1915	-17.4028
-42.44	-33.5396	-30.6381	-52.3821	-17.0349
-40.2526	-35.2475	-36.1013	-51.797	-19.3509
-47.8293	-35.27	-32.8448	-49.1918	-20.565
-43.5928	-37.4845	-29.9207	-48.0298	-16.5617
-43.3646	-36.1654	-29.9798	-48.9319	-16.8057
-43.3704	-34.5067	-22.3557	-51.6816	-15.9038
-41.3969	-34.6634	-21.801	-51.7746	-17.0163
-40.0726	-37.8586	-24.1647	-48.9177	-17.118
-41.7912	-33.7862	-28.8439	-53.9706	-14.5939
-42.4347	-36.3153	-27.6185	-56.1814	-9.97362
-42.8549	-35.0673	-23.5685	-54.3431	-12.1811
-44.943	-32.3745	-23.2035	-49.3303	-14.1915
-45.2408	-37.0185	-14.5176	-52.595	-14.0523
-47.0975	-34.4776	-17.3441	-52.8461	-13.2679
-45.784	-36.1651	-14.6084	-50.9878	-12.0446
-44.7689	-35.503	-25.7675	-52.7882	-11.1436

## Sheet: Figure 3d
sim1	sim2	sim3	sim4	sim5
25.9681	25.9681	25.9681	25.9681	25.9681
50.9414	39.8354	52.6797	47.3392	52.7738
46.1413	39.5675	59.8265	49.7673	56.7331
50.0404	42.1851	51.5981	44.2146	55.0549
49.971	55.1012	53.459	52.1176	42.607
52.5867	49.4533	56.9433	56.7748	56.5096
43.546	50.1948	62.9723	65.3037	51.4793
43.9426	41.9443	71.2868	60.3462	52.8033
45.0682	42.357	60.2776	51.3887	53.2156
40.0545	47.7746	47.9096	38.4604	54.0223
45.1961	47.3811	56.4533	32.8324	53.4947
51.3504	42.6016	68.3542	45.7197	60.7412
45.1616	40.6973	58.0674	39.7675	52.779
51.4986	41.0662	45.3903	31.2634	48.4003
41.7502	48.03	44.9903	36.7494	45.9294
47.3999	46.7696	45.2292	34.0754	44.7304
46.2946	49.2146	45.7351	31.3532	49.5173
44.4831	45.5558	43.2545	37.987	51.4693
49.2722	38.3348	45.2876	30.4261	50.1549
42.2703	34.4632	40.5642	29.0642	54.0439
48.73	48.9835	38.5775	36.587	59.2863
47.3474	43.2608	43.826	34.2384	59.0173
43.9404	43.3475	45.6836	38.548	62.4173
46.2468	45.7815	48.8098	26.8292	58.2864
51.9196	49.7185	48.3105	29.4634	59.4336
56.597	40.0876	45.4415	35.2444	53.1713
53.8223	41.0569	46.9836	33.6032	50.2963
47.6998	33.5117	45.6021	45.9173	51.5553
56.1898	39.1451	52.2599	25.5946	52.1377
46.3505	38.4642	39.574	33.253	45.1716
49.7563	38.8932	46.501	43.5864	51.7682
45.2787	38.6879	46.902	43.8557	56.2585
51.992	38.4667	44.4593	46.575	51.6285
55.3246	46.8199	50.3704	42.771	53.888
51.7203	43.7437	46.6213	33.9065	50.2552
51.0341	46.3216	42.914	31.5611	49.645
53.8245	49.6778	41.3846	20.8847	46.2556
63.67	65.5905	40.7002	27.1229	43.3847
61.0977	48.0636	47.7527	22.9442	54.9395
61.637	46.2752	51.6509	23.5043	52.5174
62.3339	45.7971	47.0361	17.1488	50.9405
67.169	56.9924	41.566	28.3186	50.234
67.0576	53.3847	44.3697	32.7448	53.2738
72.5761	52.7551	46.0195	25.7845	53.5874
65.2983	48.5742	41.9421	26.4272	56.2248
60.8239	45.9574	38.3319	21.5485	54.3141
48.6219	44.2545	39.6782	27.5429	53.5803
61.9693	45.0828	34.4435	26.6285	51.4772
51.2793	55.6094	39.5901	29.176	46.7176
55.1827	58.1281	39.8549	26.3413	43.6627
52.7837	55.5017	38.833	26.4323	54.1045
49.0018	49.26	41.2564	31.9229	44.5311
54.9649	51.9973	42.7639	28.0335	45.024
58.072	44.5793	40.6824	42.7745	48.7308
47.2059	52.1498	43.3877	36.8062	55.005
52.0063	44.0251	44.6507	33.4714	66.3232
52.412	44.49	44.2467	32.6108	57.4766
45.1775	48.9896	44.5148	43.0623	51.4374
46.6883	52.8484	35.769	46.7492	58.4375
46.8979	44.9748	41.384	41.7523	52.4781
54.0167	52.2426	61.1712	36.5527	62.9687
64.7441	47.9789	50.2518	32.7157	52.1304
66.6681	50.7325	58.9294	31.433	52.4516
57.1166	52.311	53.3436	30.5654	54.3769
62.9993	46.7541	54.5392	32.922	43.2619
57.106	44.4638	47.6501	26.6574	42.143
48.9501	46.3139	47.5155	31.7033	48.2964
51.8696	48.7138	53.2608	26.3248	50.7071
45.9255	47.963	51.7662	39.6637	56.984
48.5197	46.2127	45.6537	33.4727	51.2465
46.9472	46.8729	44.5082	29.1313	57.3792
46.6611	37.5384	44.7173	30.3473	62.9911
56.0834	30.0167	42.5653	24.0018	63.0138
44.8632	42.3475	49.6326	17.8557	57.7107
43.3792	44.3043	43.5361	35.8054	62.067
47.1407	43.0213	51.6192	28.2836	56.9618
48.6357	44.0365	57.3322	29.9318	63.5232
45.4931	36.5371	50.1964	24.92	51.0623
49.8404	49.2763	61.7542	22.2922	53.9628
41.2474	51.8485	63.3057	19.2044	46.8629
46.3394	36.2655	56.4317	17.6078	49.6902
39.914	37.9057	62.8255	21.7824	54.9809
40.6105	35.4049	60.4653	22.5166	61.7673
46.6105	34.5134	55.4279	31.7047	51.6946
46.506	33.5694	52.5479	23.8405	58.1263
44.2965	41.1715	52.036	17.6122	62.7271
45.0736	42.0003	57.462	22.932	62.3236
46.1701	47.9973	64.1621	24.7626	57.1479
42.5115	41.4213	70.3932	17.2557	58.7016
44.1401	43.5567	64.3211	18.199	56.5499
44.0578	42.5374	55.2947	15.8004	57.2418
39.5181	36.4034	64.8701	18.1991	54.9006
42.8918	37.1529	64.228	14.9774	58.0961
41.6463	36.2448	63.4424	10.6827	54.3893
42.3794	37.4167	55.1307	15.4649	54.0103
43.1127	39.4808	50.3774	11.8755	53.3911
48.6299	41.2196	51.8139	24.5008	43.8376
44.2962	40.5816	50.3668	15.1326	48.2151
49.627	37.1076	45.2984	17.8625	47.8309
51.4504	42.2693	41.0062	14.994	54.8692
46.973	40.6296	55.6976	13.9554	47.2482
41.7962	46.6807	49.6749	20.049	49.5543
38.1667	50.4774	50.0902	28.9625	54.5486
42.9725	48.7248	42.4807	28.6773	53.5613
45.5101	47.3049	55.1677	21.3361	53.8754
41.7762	48.4119	51.4597	34.0528	43.377
41.2311	48.7811	46.9412	21.557	52.0362
43.3231	44.1007	49.6161	21.0423	51.1613
42.2358	50.4918	44.4646	20.5141	54.9601
45.3855	41.7334	49.3121	18.7303	56.024
51.6802	41.5255	50.6563	16.7773	52.4683
46.5904	48.7313	53.7927	18.5777	40.6122
53.0572	48.0304	50.8636	27.5878	39.9365
60.9215	44.2054	54.0054	19.5255	35.3354
63.73	45.4674	47.6578	23.3813	46.266
61.8375	37.1273	50.8281	16.6075	41.3693
49.2529	45.4021	53.7451	20.8305	47.2951
62.2462	46.0529	50.5115	12.2762	49.8415
53.3602	45.4051	49.8268	17.6342	51.147
61.0343	41.8012	53.1805	8.74927	40.7814
54.5862	46.4605	49.7507	13.2016	45.453
53.5637	50.2685	45.0712	17.8463	42.3243
55.8035	47.9021	47.8049	19.5623	48.9608
52.6584	40.6876	55.8033	34.0153	38.3026
57.3643	43.6431	55.287	29.1254	42.058
59.2981	48.3697	64.0557	31.3129	45.5389
49.8377	41.4504	57.4927	26.2326	47.6316
53.0123	46.1485	59.3828	22.9691	52.7068
57.3692	50.1112	62.3948	31.1748	33.3389
47.4321	51.8337	63.9212	35.649	43.9405
49.4241	42.7277	50.4803	29.7529	50.2442
51.9069	49.8156	61.1189	29.4081	54.0776
56.5599	47.6652	60.9702	31.5321	41.703
56.775	48.7272	55.6972	22.0918	34.3532
57.6018	53.7138	51.6179	12.1274	34.5993
57.3798	52.1742	62.537	15.2583	48.9647
60.3838	49.6884	62.1634	10.3938	50.0367
56.8986	49.6355	62.3002	21.1966	51.1743
54.5526	47.5597	51.0534	21.0706	46.9687
50.5634	39.8031	50.9768	17.6258	56.1334
51.5874	45.2325	53.3236	11.2282	47.289
48.3066	44.1202	52.2589	26.4709	53.1725
56.9743	43.3313	52.6394	20.1115	55.5363
51.9767	40.2432	58.2967	18.8518	61.3704
54.8546	50.1926	56.9172	10.0588	60.1869
57.0696	33.0856	66.3226	26.4906	62.1663
55.755	53.9501	54.2838	4.90144	64.1571
49.8046	52.7011	56.6123	8.20717	67.0643
47.6721	52.6675	60.0611	20.8096	58.7114
50.4013	52.3919	47.551	13.4533	54.642
58.2269	49.1773	54.9658	10.4831	46.592
52.1248	45.1261	47.6298	15.7467	55.9133
47.516	46.4046	48.0824	8.34265	50.0197
46.5404	49.4249	48.2156	11.3742	49.4654
49.9054	55.0438	55.9117	5.90686	56.3563
57.1544	51.7323	55.4071	17.5676	54.1757
49.8022	49.1039	48.0502	21.8461	64.0252
56.2922	50.6171	54.206	15.3916	59.4599
50.9103	49.0519	59.2959	2.14003	57.5456
51.9515	45.1965	59.3919	12.8551	44.3505
52.1662	39.6259	56.428	3.20168	53.8644
50.8197	41.5927	55.0592	17.3049	49.5112
58.812	49.7096	56.0272	13.5898	59.1817
59.8314	48.0695	69.3167	12.7597	60.3506
55.6172	44.9527	58.0925	16.0463	64.3158
58.2012	46.7088	65.8318	8.59299	64.234
50.5017	41.7457	62.7454	18.3834	63.325
53.7571	46.6149	55.9446	12.8935	56.8033
53.3092	50.7383	63.3858	9.85966	51.4063
47.3357	55.2176	66.9223	18.3049	55.4306
49.8374	48.7806	62.8964	7.49715	53.0579
50.8336	38.2233	71.4546	10.0691	45.6986
59.2119	46.2558	53.8392	13.109	51.5
58.4224	35.3447	65.1912	16.4026	51.32
56.508	41.1471	62.5001	18.3145	57.3094
46.9222	45.237	70.2185	15.4515	52.5899
46.712	41.3559	65.5282	8.8486	56.8999
57.4987	45.5773	62.6719	16.16	59.3451
51.271	41.0455	72.2384	9.08203	68.4863
48.2626	41.6568	60.2365	14.1173	75.0067
53.1963	46.1364	60.8777	9.74719	65.3301
49.8616	39.4675	61.0663	14.1235	57.4149
47.9114	41.8188	62.1835	5.83995	62.5218
53.843	41.8874	60.6839	11.922	53.6659
58.9019	45.1111	71.2442	18.5542	76.2291
50.6997	41.5096	73.3132	15.1897	73.6888
50.0992	38.6642	58.2451	10.467	68.7846
55.8198	38.4836	66.7556	14.8584	66.9561
59.257	37.9579	65.1922	13.61	64.9871
49.0459	48.3986	65.096	15.8597	70.4191
56.5834	43.0515	71.5101	6.94931	79.2152
51.1651	37.0996	69.4087	14.5076	70.2248
59.0355	46.2447	75.9614	9.61096	70.8811
59.203	43.0349	64.8133	6.99132	67.2019
58.6096	44.1088	70.687	8.30769	64.9394
51.5676	38.9553	60.3867	8.10506	68.8695
51.1579	40.686	78.8673	12.0603	83.2667
57.5614	44.3024	60.56	18.0174	60.3935
45.0401	50.4057	64.2934	22.6508	72.7459
51.6876	43.7942	66.7815	18.3904	70.8416
46.3271	40.3342	68.6833	14.0695	75.3583
51.7982	44.656	66.6706	14.5317	76.0463
39.0673	38.5416	60.7982	14.2419	71.0888
50.4886	45.5597	63.6976	13.0374	73.2475
52.0358	37.8638	55.3939	13.2069	78.6782
50.5901	42.1861	56.2321	14.9989	82.0296
53.8361	43.2083	65.2653	10.4827	81.81
51.4713	41.3273	51.8817	9.86317	85.0201
52.3693	36.921	56.3454	15.2745	95.0515
54.3347	41.0062	61.585	10.3149	88.9482
53.7826	33.1897	60.6914	8.5502	93.7975
50.1675	34.3262	66.4409	12.4337	84.152
50.534	38.8524	66.6437	13.3247	87.2669
51.627	42.5525	52.1951	15.4745	74.2149
49.231	42.2422	46.7623	13.1978	82.1921
51.9666	42.9494	44.9631	11.3616	78.5699
54.2868	51.4843	45.275	16.3472	78.3463
46.973	48.4586	46.8111	13.5984	73.0722
44.1453	49.1595	55.6981	11.7905	72.7899
44.9683	40.7568	47.6963	13.6402	88.6371
45.5527	34.4309	57.7295	12.6343	78.8287
44.8124	36.5755	52.6248	18.6034	81.2294
47.0087	33.3846	55.5903	18.0518	78.1166
44.7579	36.8924	49.4258	16.6957	78.3793
50.204	36.7477	50.994	15.5996	77.9852
51.8857	41.489	49.6357	18.7469	73.1969
50.3715	39.9323	42.3304	11.3206	75.1068
54.7393	34.8444	55.9097	12.3264	73.518
56.9736	36.7985	55.5217	11.1462	77.8128
55.905	34.5357	48.4155	19.2113	80.618
57.2746	33.7108	56.1999	17.0611	76.9895
56.7427	36.2047	48.2108	17.5908	80.707
45.6165	35.7388	48.6579	13.8918	83.2195
57.976	35.1519	52.347	12.3031	87.5704
46.405	38.6134	49.5645	16.7034	76.5712
49.7172	40.8099	50.6514	17.047	85.0447
53.0072	39.1293	59.915	16.7209	81.5636
50.9443	40.2198	57.1941	15.1682	78.2782
50.2053	38.3899	58.5803	14.6456	77.9891
48.0456	47.6523	58.1376	15.5953	79.9857
45.518	44.6214	49.9499	33.8121	78.8746
48.9543	38.0991	55.4004	17.9002	81.9325
50.1158	44.5626	50.4879	19.2626	80.9457
46.6728	54.0921	59.4801	17.0476	81.0301
47.0597	43.2295	59.6782	15.7712	73.0265
46.5409	42.8774	48.28	16.8113	69.9282
46.0702	47.5242	45.692	16.4151	76.828
51.3939	52.5729	50.5243	17.3452	81.0473
46.0229	47.8389	45.2659	10.3443	81.6826
48.5047	48.1645	45.8047	17.4148	82.9816
53.4501	48.1898	45.6636	8.42517	79.0901
43.5452	42.1198	44.6289	13.5606	73.3421
56.4508	38.2452	58.0331	14.8537	73.7864
52.3741	38.4554	54.4518	15.1016	80.904
51.4573	39.4232	52.8742	12.8538	82.0249
46.9937	38.6013	57.527	15.9157	82.66
53.0969	37.3683	55.8504	9.74074	74.3195
54.7677	38.8158	57.1129	13.819	79.1896
51.991	42.5508	55.1712	16.3423	82.8366
52.1676	42.1402	55.6815	16.8062	77.8684
53.9247	43.0952	59.2465	16.7887	78.5592
60.8071	41.309	55.2169	19.7033	80.5159
55.5989	37.9125	55.111	18.0282	79.6553
54.9003	40.8369	61.15	15.4508	73.0219
58.7211	36.333	51.4777	16.0997	75.0819
50.3173	40.977	62.2628	7.80717	69.9853
51.2602	43.0936	71.8943	19.4896	68.6119
50.0419	42.3305	59.7153	22.9275	72.5679
51.1967	40.9968	76.2403	9.39015	74.1126
53.8143	39.0496	71.1742	11.7331	65.0588
58.0488	44.1403	69.6673	15.2454	65.6558
54.5815	40.9499	60.6328	9.36043	67.3348
54.7162	37.6964	68.6246	13.8241	63.0281
51.791	43.2183	82.0762	13.3877	66.7359
48.5467	37.1758	81.9237	17.4367	72.5349
52.0148	39.9161	79.8294	25.8761	73.7381
47.5339	49.6809	76.6355	20.5781	73.3837
51.6385	42.1627	76.0752	19.8465	72.6732
45.8898	40.5343	75.8737	29.5191	73.9738
41.6886	50.3576	72.9993	16.0055	73.7465
51.6905	41.1137	73.421	26.7391	73.0706
45.8394	39.0074	66.5405	22.7111	71.8744
50.3978	36.4359	73.1445	21.8947	77.6916
54.2784	30.2025	64.2191	24.1191	86.3036
56.6412	26.3635	75.7109	25.324	74.2314
54.2073	25.2807	66.6588	27.2199	76.2197
59.5692	28.4756	76.3896	26.2558	70.6719
54.2461	22.4052	67.4531	25.5792	70.6419
58.1979	37.835	69.3826	34.3978	77.3599
64.8847	29.8548	68.006	25.95	83.7587
58.7479	31.2109	69.7155	29.9286	79.184
51.309	35.6217	65.6865	41.3572	75.9833
55.2947	37.1011	66.226	31.5528	77.9375
50.9774	34.2135	59.7901	37.8226	77.8081
56.3382	35.9288	70.0143	29.3728	77.5367
58.1337	31.954	71.4562	39.1922	89.6292
53.872	32.5372	74.7104	50.5262	90.3503
47.5466	40.133	63.5861	57.202	92.6906
64.9932	36.1364	63.7245	58.7579	77.9034
51.2021	32.6897	68.7037	50.5649	87.6373
58.8831	34.5439	61.969	58.5096	88.439
52.3765	31.474	72.7254	52.3985	82.0761
49.1795	36.4308	74.4857	49.5991	86.0016
44.4065	39.0215	73.0971	54.2313	70.6332
65.0239	32.6521	80.0057	45.8339	74.244
62.5101	28.736	75.626	53.8262	77.0686
53.409	29.1269	77.241	51.6452	74.9619
54.7679	37.1076	70.3407	65.6628	70.0947
48.3256	38.9555	70.2107	60.7984	80.5859
68.502	36.8325	74.3078	65.8	79.7224
57.8312	43.7771	80.0697	56.4623	79.9331
60.0445	42.1458	83.4595	60.8137	81.6794
55.611	46.7036	77.7879	57.2198	83.3212
60.416	46.9452	85.398	66.829	79.9023
59.0893	44.9523	80.0892	64.8412	89.4487
52.2559	39.683	79.5887	69.9628	84.4984
58.0417	40.1705	70.863	59.5924	88.7876
50.3474	47.7653	80.0859	59.6268	87.8996
41.9095	42.4807	81.8295	54.0136	84.5564
50.3634	46.949	63.8775	56.075	87.3352
46.1061	42.033	69.4668	54.8448	73.3058
49.1626	42.9376	79.7842	63.2996	83.7853
51.9384	42.9779	82.8164	58.4229	64.7818
52.2231	40.8538	85.7148	64.5451	84.2496
53.4497	41.5654	90.6128	59.7222	77.7462
55.8998	42.8437	76.3204	64.7508	79.0868
57.9537	41.8267	74.253	70.9604	75.9584
56.4381	42.0315	83.894	67.378	86.2866
57.4636	41.4056	76.2528	80.0471	85.4253
54.9284	41.7208	68.1539	67.4196	87.9668
54.6748	41.4788	72.3629	62.8787	86.579
57.2433	42.7863	72.7135	55.8124	91.3846
58.7018	42.2829	64.9335	62.903	81.4993
62.7682	42.3097	73.7993	72.7918	78.1699
58.5475	43.2777	69.0593	62.0274	79.2253
51.4704	42.0083	69.0839	58.5883	80.6016
49.3936	47.0724	67.6389	52.3186	90.7955
51.8515	46.4764	64.6308	60.4602	74.8381
50.3089	42.8669	74.5372	63.5424	78.8114
54.8354	45.6235	82.8251	51.8095	77.1009
54.0434	44.0112	72.1993	53.2412	78.2194
60.229	40.6589	83.989	51.702	75.889
49.0774	46.4695	69.458	51.0588	76.7149
53.8219	46.6551	68.8122	58.7681	77.5021
53.0087	41.3222	58.9055	64.5454	83.4119
52.766	47.3758	70.2259	73.596	81.1789
60.3632	50.4578	63.3552	59.1495	84.9198
64.6051	42.6811	79.6796	63.4154	87.0084
54.1786	40.3308	67.977	53.1608	78.6065
52.9704	44.7135	72.0353	55.3244	83.971
57.975	42.6805	63.8078	55.4147	88.1776
52.2339	44.2558	67.8996	65.2984	90.8525
65.8741	50.8587	67.8378	52.3191	91.3056
56.7098	43.4313	71.196	55.7275	88.6754
52.475	46.7955	79.4	54.1369	90.6855
55.9647	45.3406	78.5068	49.6273	84.9908
57.6673	41.3794	73.8157	53.5002	82.7002
50.0658	43.4967	71.3775	58.3568	91.8986
52.4149	42.302	71.6244	59.4679	87.2544
50.8397	35.6507	77.1479	57.6284	87.832
55.1317	42.3927	71.9617	58.521	93.6174
55.4034	36.4465	70.7897	50.9055	87.6436
49.6902	37.2311	75.3885	46.0885	80.664
44.9114	43.7394	75.4752	54.6166	85.1912
54.1918	44.8325	81.496	55.0099	87.312
52.5875	42.0599	78.379	49.9363	86.7755
58.1586	34.9134	79.5866	50.3883	85.8882
51.0751	43.022	78.2291	47.2665	84.7774
52.0603	40.4402	64.758	41.9361	82.9117
53.5797	44.0907	59.8069	58.6337	82.3491
49.2787	39.6975	64.0102	56.6006	87.295
54.7051	40.0528	71.1948	57.8032	87.0727
56.4228	42.4265	70.2648	53.6049	78.2003
51.3825	39.9014	68.9931	51.2853	81.5944
59.8664	36.5143	67.255	41.9188	82.3817
50.6085	37.4761	72.2951	49.8498	69.437
63.6262	38.742	74.3108	54.8842	82.3863
54.7803	38.9693	65.4199	54.6821	78.183
55.6245	36.5528	60.6994	54.5628	83.957
55.5357	36.2705	57.7477	57.2202	79.8773
61.3364	33.9723	60.1379	56.1969	83.4216
67.2232	40.5432	72.4625	52.9984	85.9318
61.7887	44.8904	68.5296	57.3836	80.2705
54.4144	45.2821	67.1728	59.9268	81.1899
61.2728	36.5628	67.1849	50.0217	79.0449
57.2475	35.9952	66.7304	52.7055	85.4031
59.9787	39.9994	68.2348	51.3303	76.9481
57.168	37.2914	67.0489	53.8909	80.5556
54.2081	34.4357	68.5971	53.2043	85.4083
64.8209	36.0094	66.6961	50.7098	85.7876
57.9914	40.6204	63.2563	52.2509	97.4372
59.1669	42.4544	66.5322	55.8568	89.2432
59.0781	40.7132	73.8213	53.9204	94.5086
54.3932	43.4115	75.826	53.5603	99.3821
61.0717	39.8773	75.8787	55.1718	95.5273
56.7851	43.805	77.7186	52.8807	83.825
57.3626	40.1344	88.5895	50.3627	90.3113
56.913	42.8622	84.2626	52.2717	79.1928
59.6816	40.9128	83.416	46.8271	76.2501
63.0821	41.3708	79.4086	51.7092	83.0653
60.591	47.0326	69.5633	50.5743	83.3996
62.6553	43.1368	82.7895	52.8215	84.3459
56.2849	41.9304	81.6466	52.8375	92.6152
53.0909	54.1935	73.498	51.8553	82.8494
59.4473	47.3961	79.843	52.8213	88.5523
56.0055	38.6386	79.4584	53.5956	84.0522
67.7403	37.4557	76.9084	56.7339	81.2901
54.0272	36.7522	78.6064	60.227	89.5611
51.102	44.525	76.0141	57.866	93.5208
54.6186	54.7218	77.8919	56.1058	85.182
60.5142	50.9797	71.0177	56.9823	76.5782
50.7131	47.8358	71.1893	50.2516	81.5247
57.1366	54.9219	71.7214	52.8439	78.3452
54.5671	49.3013	77.1681	53.1179	83.1176
51.7052	57.0767	70.7195	57.8576	80.9769
61.7311	55.2712	81.715	56.638	80.8505
56.2319	56.1354	61.8855	46.8338	72.5153
50.6438	47.9748	64.3477	50.7701	85.8105
47.0486	53.181	71.3571	48.0999	89.2008
51.7186	48.9632	72.0424	50.7846	82.7387
46.6731	47.9607	75.16	51.163	85.745
52.0833	47.416	64.1977	51.0105	81.6133
45.5175	51.0295	60.7442	54.146	75.6402
58.6755	55.9287	68.9969	56.6695	74.3475
62.5416	54.0176	55.3852	55.4073	78.9127
63.3482	57.3348	65.0412	50.2109	78.5045
57.3594	58.0948	71.3145	47.876	81.3213
58.4907	52.6798	83.1692	50.1738	83.3676
56.7916	61.2371	71.7685	48.2738	76.0354
58.6266	44.6202	64.2563	49.9176	81.3327
56.2317	53.8983	73.5833	48.3268	88.6988
57.9994	52.9355	71.8439	58.2639	84.205
57.7002	57.1692	75.1727	53.8866	75.1415
52.8852	54.0045	74.6683	50.571	82.6974
47.5285	49.6727	75.3143	53.2953	87.1554
55.7254	53.5186	65.1623	48.5081	88.649
43.9361	62.728	66.0548	50.6418	81.3727
46.3698	52.2348	66.6639	47.1926	92.6959
42.3158	53.2775	68.273	49.8167	99.889
52.5988	54.8486	65.9034	52.1795	86.6289
49.4811	48.869	63.5198	50.3718	90.3351
48.8502	56.394	64.1444	47.8897	90.7831
45.8833	41.1275	74.3841	52.1901	93.401
42.1983	46.5637	66.1091	51.6941	93.2539
40.3605	52.852	67.903	60.4574	88.9191
46.1335	50.7937	61.6718	60.2644	86.2365
51.9849	51.8791	65.9704	59.8531	79.7417
45.2215	51.9986	66.432	62.7613	85.1735
48.9304	58.0384	66.9843	60.9206	88.7571
45.972	55.281	78.3089	62.8811	86.9278
44.2349	50.9561	70.1457	72.19	88.2073
48.4528	53.1316	74.3669	75.5359	87.485
50.0589	56.3993	60.788	66.5794	79.6109
44.341	59.172	52.7043	65.0546	84.0275
38.7594	60.0696	52.8476	68.3017	92.4625
45.4485	58.4171	53.7998	76.1343	89.6723
45.9096	54.924	51.7061	72.6518	87.4516
48.7106	46.4832	56.2493	84.836	82.6256
46.1198	48.6346	60.8675	77.3652	94.6536
49.7753	56.9077	64.4949	73.9057	91.1678
37.4217	51.2475	52.8827	81.8214	89.0416
36.1391	49.0332	52.5862	64.8948	83.4864
49.093	50.7394	38.6038	67.7669	87.3356
45.341	46.4521	37.9846	63.89	95.4042
46.9243	51.3483	36.4552	61.216	92.7317
45.1958	48.8988	35.0072	63.7984	88.8877
57.3826	50.7122	40.7334	65.198	79.2456
45.0357	55.0018	34.4895	73.3046	89.2446
44.1925	55.9946	39.7511	65.775	75.7702
44.7953	59.8785	45.7659	64.9756	80.2697
36.4559	52.9441	43.2622	69.8157	77.0658
41.6426	58.3868	42.372	62.9439	81.6782
48.0706	57.0154	42.0595	56.1343	83.0729
41.1332	58.5524	39.5752	56.4463	78.0072
42.5262	46.2357	46.0027	60.7333	71.1774
42.0627	48.4578	43.734	56.416	74.1019
50.2581	63.8388	53.0122	63.1275	70.4567
60.3908	62.6002	58.5362	56.2491	79.4484
56.8452	68.2038	57.1588	53.8306	82.4106
60.4554	70.6261	54.9191	58.578	86.1782
59.6675	57.2734	63.1978	53.4964	84.3863
55.4317	60.9423	56.8852	57.291	68.7098
48.4238	57.3408	63.5751	59.7917	77.7147
47.6405	44.7075	52.9308	60.3893	81.9954
32.8049	51.7962	52.6695	51.242	79.1332
48.8944	42.5717	63.1793	51.8237	80.7389
51.2835	39.9107	60.4406	40.764	81.9002
52.6617	48.2931	61.9051	44.6154	81.0899
60.7459	43.4579	61.5234	41.1373	80.8247
47.4192	47.3515	70.0789	43.6605	76.3142
48.2495	51.4435	62.3489	58.7273	86.0262
51.7387	53.2107	61.5532	46.706	92.5148
54.0051	54.5119	67.0333	52.336	88.5481
53.0177	51.2179	50.8501	49.5383	85.9857
56.405	53.7806	55.285	54.4663	90.1345
55.0592	53.5183	60.2263	55.5006	87.1483
56.6372	43.4314	60.8473	52.7604	93.8386
51.8519	40.9325	60.3021	58.1047	90.303
50.9568	46.046	55.503	61.1711	96.488
42.3709	42.9811	51.3351	61.8818	98.3484

## Sheet: Figure 3e
sim1	sim2	sim3	sim4	sim5
-27.6021	-27.6021	-27.6021	-27.6021	-27.6021
-30.4784	-28.5145	-27.1752	-30.5174	-29.9
-31.7207	-28.0608	-27.6729	-27.1186	-29.0273
-25.0603	-24.8839	-26.3087	-29.3317	-30.1744
-26.5156	-25.2669	-25.969	-27.2954	-27.6079
-27.7266	-22.7118	-28.1217	-28.0336	-23.3015
-28.0565	-22.3555	-30.1725	-30.2783	-27.4992
-29.6858	-22.0866	-22.821	-30.3566	-26.3155
-25.6137	-25.1711	-26.5733	-30.9337	-28.8001
-29.7677	-19.4762	-25.4843	-34.3768	-30.5901
-31.1312	-12.0325	-24.3599	-31.7715	-29.9187
-28.6275	-21.3966	-25.5715	-30.9969	-30.0547
-31.479	-15.3435	-22.195	-27.2791	-28.0466
-29.3101	-18.0844	-25.9451	-28.7752	-25.4026
-29.0883	-18.6875	-22.7449	-33.0137	-27.0202
-28.044	-16.6577	-24.2497	-27.8051	-24.3691
-28.2104	-12.2352	-27.2615	-27.7548	-25.392
-27.5702	-11.2944	-20.5865	-28.5762	-18.8758
-25.9217	-18.5085	-26.4412	-27.4365	-21.7417
-27.7102	-17.3982	-26.058	-30.4418	-17.7325
-21.2511	-16.2352	-26.1829	-33.7244	-20.0306
-24.7424	-8.9549	-25.5497	-33.3054	-20.2858
-24.068	-12.9574	-26.3965	-31.9489	-23.3191
-26.021	-13.0194	-23.8421	-32.0558	-22.4498
-25.4139	-3.83076	-25.7409	-34.8876	-22.7709
-22.7437	0.163162	-22.921	-31.7693	-22.1892
-25.5648	-6.63303	-25.63	-33.7387	-23.7188
-25.0276	4.5867	-21.7816	-29.6694	-21.6776
-23.2994	6.3674	-21.2618	-32.3985	-23.3421
-28.71	15.6006	-23.8095	-32.4876	-19.4501
-26.4141	17.0063	-22.913	-34.6815	-23.0652
-30.1176	13.1788	-23.1506	-31.969	-24.4441
-33.0467	11.0562	-21.3289	-33.6821	-19.6476
-30.9291	11.3348	-22.6216	-31.6763	-25.152
-29.4961	14.188	-23.6871	-30.3718	-20.0043
-31.8099	22.0862	-31.3187	-29.1195	-19.2255
-28.1704	19.1268	-31.8063	-29.4603	-18.8436
-28.5853	19.9852	-28.488	-29.9139	-22.3404
-26.4354	21.147	-29.6411	-23.202	-22.7069
-28.8149	25.9395	-30.9254	-28.7457	-24.6638
-28.4587	23.0635	-32.5607	-30.0326	-19.4444
-27.5857	22.8016	-34.7324	-27.5208	-20.042
-28.6262	22.566	-32.1652	-29.5806	-24.035
-27.7559	29.1726	-32.2476	-28.2046	-19.8659
-28.7801	25.2787	-32.0445	-31.2049	-20.2757
-31.5678	19.975	-30.4248	-34.7777	-19.9385
-28.2052	26.4705	-33.2462	-35.6589	-19.7788
-31.3405	39.5966	-30.6406	-34.8985	-25.2846
-25.8351	20.5118	-33.799	-38.122	-20.8197
-27.5835	33.5182	-32.9023	-33.2557	-20.946
-29.814	37.0714	-30.6026	-35.0788	-17.8082
-27.9012	25.782	-33.9683	-31.5366	-15.0734
-27.9305	26.9002	-33.8837	-29.293	-12.604
-25.8295	35.4066	-32.9012	-29.2287	-9.96516
-27.0984	38.5491	-30.295	-29.9669	-14.2473
-28.6774	37.2577	-36.1297	-30.855	-8.74167
-28.2326	29.0929	-28.7786	-29.9096	-8.98248
-28.3122	28.6185	-32.9146	-34.0114	-8.06897
-25.8887	23.5537	-31.4878	-29.7328	-11.7883
-27.5327	21.7244	-33.1616	-26.4065	-12.1638
-29.499	21.7787	-30.3143	-24.0446	-8.75977
-30.3845	27.1873	-30.3876	-26.7271	-11.4638
-29.7497	23.476	-30.0529	-24.9515	-10.7137
-30.3799	34.789	-34.1421	-28.5915	-11.0154
-28.2264	34.53	-34.2443	-29.5481	-8.44226
-33.7767	39.2961	-35.1803	-32.0261	-6.64499
-29.0823	42.5159	-33.5909	-24.4694	-9.12163
-26.0687	30.9703	-31.303	-22.6116	-7.89729
-25.3315	40.2977	-33.9278	-28.0856	-10.8536
-24.2702	46.3376	-36.8768	-24.7873	-5.51669
-26.322	43.6233	-36.691	-26.9178	-9.27701
-21.1101	43.5058	-37.9278	-28.3652	-12.6305
-21.7846	39.8163	-35.224	-32.7688	-16.1812
-23.0257	40.0606	-33.9905	-32.9867	-8.6778
-23.3733	32.7716	-34.0058	-31.4883	-11.8851
-25.2565	36.3757	-34.1732	-30.1872	-12.5797
-23.1802	20.3827	-33.9018	-32.2945	-11.8164
-22.0299	20.9243	-32.2729	-34.0811	-13.2783
-25.7198	20.3329	-32.8192	-28.1308	-8.45654
-24.8073	21.1323	-33.7314	-32.0917	-10.226
-25.3542	19.8988	-33.3801	-31.7232	-10.8233
-25.7318	13.158	-34.6028	-35.5231	-7.03702
-24.9134	13.4838	-34.1068	-33.4941	-12.2975
-24.9894	12.8037	-33.6895	-30.9575	-7.77769
-21.5219	13.6146	-31.1175	-29.6727	-8.40393
-22.3812	24.4181	-34.5765	-30.2163	-10.9037
-21.8468	17.1294	-36.0218	-32.1766	-8.99438
-21.9012	18.3734	-31.8955	-34.6281	-8.0105
-20.3585	16.4956	-34.5864	-35.8875	-7.09253
-23.8931	14.3648	-31.6452	-30.4885	-8.41606
-26.6194	11.2395	-33.6993	-26.3838	-6.60313
-25.2608	14.7241	-34.6615	-29.6105	-5.21915
-23.5028	20.2234	-33.7374	-26.468	-3.00291
-25.1306	36.9557	-33.6295	-24.4429	-6.37669
-21.7632	45.389	-32.7086	-23.1754	-9.75822
-22.6165	36.6254	-31.7678	-23.7357	-10.7763
-23.1625	44.1265	-32.6773	-24.9864	-10.9482
-26.7106	40.4177	-35.1929	-23.6959	-9.33902
-21.823	35.0381	-34.5546	-19.6314	-10.1654
-23.2957	37.3298	-34.1018	-20.4157	-10.8608
-22.5686	43.7196	-33.3334	-23.811	-11.3691
-27.7019	36.4797	-31.3572	-23.7564	-7.83092
-20.5603	35.3992	-29.826	-18.9098	-10.1435
-17.2972	28.5117	-32.9732	-18.2228	-5.72386
-20.8517	18.6885	-33.1467	-12.8362	-6.00468
-24.7818	20.9955	-35.0816	-16.8279	-11.2502
-20.1045	19.1178	-34.3319	-23.061	-10.3366
-18.3883	14.2715	-35.0014	-16.2385	-12.1047
-19.5352	19.8597	-37.6026	-24.256	-10.7154
-21.3211	11.0972	-32.8448	-23.9928	-10.0949
-21.3723	17.0735	-35.5024	-27.2373	-11.3776
-21.7581	21.0832	-33.658	-24.9957	-9.41296
-24.4226	23.5562	-33.8108	-14.9461	-16.3292
-21.189	23.9037	-33.4726	-11.9571	-10.9057
-25.3664	26.2035	-31.2307	-13.4227	-4.76788
-24.6367	27.0144	-33.1717	-22.371	-9.95361
-21.0581	22.2305	-32.3294	-12.3999	-4.1321
-24.809	17.1467	-29.3878	-17.1215	-12.4414
-25.7255	17.5267	-29.2025	-17.1032	-4.77097
-26.1833	17.1466	-32.2677	-13.7925	-8.22916
-27.4709	27.9611	-33.017	-10.8121	-7.8956
-22.5754	23.4021	-32.9948	-16.5655	-4.80032
-24.1249	20.0811	-29.9287	-22.5025	-10.4028
-23.4025	16.184	-34.9514	-16.8004	-5.60854
-30.2898	13.7286	-33.2248	-17.8742	-6.38351
-29.2609	15.6697	-29.3	-22.3022	-6.30678
-28.7515	22.0605	-32.4831	-22.8255	-5.49974
-24.9153	25.4277	-28.8505	-20.2657	-6.09558
-26.1015	22.9682	-32.4252	-18.7751	-8.08757
-24.9483	17.9288	-33.6108	-15.8382	-6.15472
-28.1893	29.5004	-31.6067	-20.8926	-7.88293
-27.2257	28.6001	-32.7873	-18.7212	-9.84558
-25.6307	30.7147	-33.452	-18.6248	-7.76274
-27.3812	35.3344	-32.662	-16.341	-6.84645
-25.8577	53.2366	-32.5076	-18.5831	-5.54248
-25.6227	52.8076	-33.084	-20.6374	-2.72339
-24.4439	53.0448	-28.7998	-22.4268	1.25339
-25.2928	46.554	-31.7518	-23.9024	-0.0953217
-25.0193	48.318	-34.4115	-20.5121	-3.34381
-25.7482	47.6209	-33.272	-18.2829	-2.86244
-26.2257	51.3706	-36.9576	-20.3457	-2.49629
-27.4551	49.6008	-36.5867	-22.185	-2.07074
-23.3386	64.1948	-37.9897	-22.9417	-3.42244
-25.7083	67.7485	-40.3727	-19.9683	-3.29189
-25.0661	58.1809	-41.0349	-20.1627	-5.01378
-24.9065	60.4989	-40.4994	-21.3019	-5.07741
-24.372	66.5803	-37.8055	-23.8572	-13.1675
-24.2564	73.4492	-36.9151	-26.0923	-9.57759
-26.6516	68.3185	-38.403	-26.255	-7.12186
-26.6225	70.0989	-39.6255	-22.1237	-3.63884
-27.9502	69.8599	-39.4936	-20.7694	-8.37537
-27.0817	67.6207	-37.3496	-19.932	-6.48283
-27.4165	58.9754	-35.9944	-14.9194	-12.7698
-23.8936	65.2867	-37.3096	-14.1352	-5.96391
-25.4819	61.4111	-37.535	-23.1456	-6.74893
-28.2241	64.6038	-42.1763	-14.3	-12.3016
-26.156	66.3256	-39.6138	-17.2699	-13.5359
-25.6749	72.0478	-38.4087	-18.462	-9.93391
-21.7411	71.9388	-36.2171	-16.5506	-8.40654
-24.6788	73.2286	-36.5181	-15.0298	-9.14026
-21.3892	70.3572	-38.2821	-12.5842	-9.6398
-22.2179	69.7327	-37.6075	-16.8081	-11.6394
-29.3355	71.7198	-35.9306	-24.3807	-6.04257
-26.879	73.9379	-37.4154	-19.4272	-12.3454
-20.598	65.1542	-35.3065	-20.5186	-6.19321
-26.4101	57.6775	-36.1842	-20.2426	-6.9669
-26.0263	60.4199	-39.5056	-21.4348	-6.76411
-24.7551	64.3067	-33.0153	-25.3572	-1.83606
-23.0924	69.119	-35.2038	-22.5244	-7.5325
-25.1185	73.4378	-38.3513	-21.7867	-9.52756
-26.7657	67.4216	-37.2728	-23.7671	-7.17349
-26.7095	68.5522	-40.0145	-22.6293	-7.60715
-25.3146	66.282	-37.1795	-27.7108	-6.35109
-25.2138	64.3508	-37.569	-23.9935	-12.1116
-29.5714	66.5319	-40.8906	-21.8245	-7.32431
-27.0871	63.4885	-38.862	-26.5551	-0.838638
-27.2869	58.9959	-38.5021	-23.746	-2.16647
-25.8193	61.9078	-36.2547	-25.7188	-1.43637
-28.1042	66.5737	-35.0841	-25.8993	-7.86229
-27.8445	59.2118	-33.1385	-22.0329	-0.430206
-26.3366	68.3309	-31.7023	-23.2871	-2.58145
-26.5735	72.3416	-30.325	-17.3164	-5.86267
-27.7471	70.075	-27.9789	-15.8412	-12.4073
-28.3917	72.1206	-31.1608	-15.5673	-11.8997
-29.9324	74.5521	-31.7311	-17.3513	-10.6869
-27.645	77.0119	-32.8285	-17.1252	-9.3316
-25.9217	74.6127	-32.8591	-25.9709	-12.5038
-26.9189	72.5518	-36.8195	-31.4049	-8.45692
-25.3497	70.0975	-33.7265	-34.0859	-11.7475
-24.0768	77.9372	-30.6267	-28.5341	-9.89864
-25.4853	77.1601	-29.4503	-34.8263	-11.6382
-24.7112	76.0179	-28.25	-36.7455	-14.0933
-26.4762	74.3704	-30.869	-30.2905	-13.6629
-27.4918	69.3396	-33.0651	-32.5677	-11.505
-23.9507	74.2319	-29.5689	-27.442	-9.75438
-28.0976	73.7811	-30.4146	-31.5402	-4.32368
-22.95	76.818	-30.8644	-28.6713	-3.05534
-20.3174	77.0337	-28.5737	-27.9229	-3.02098
-22.807	74.6457	-29.8992	-26.7449	-7.10832
-24.3129	73.38	-29.4935	-30.3748	-3.49576
-22.7984	79.8992	-31.2095	-29.5096	0.604645
-24.3156	76.4815	-32.4883	-34.5137	5.31763
-27.7507	74.4176	-30.9548	-27.9608	-0.814041
-26.7503	81.5995	-31.2415	-26.9088	-0.118607
-25.4388	79.0295	-27.3667	-31.8732	-3.32542
-26.1004	78.5442	-31.1773	-31.6354	-0.673553
-25.4738	80.6416	-31.7139	-32.2894	2.38258
-24.4484	80.9247	-30.8697	-30.5213	-0.927826
-22.2599	74.9923	-30.1801	-30.5801	0.234436
-22.3242	76.5265	-29.8802	-23.391	2.66179
-22.7316	76.8106	-31.0901	-23.1761	8.29791
-23.0646	78.5778	-33.7848	-18.2007	12.8673
-23.8813	73.8447	-28.7451	-22.1979	13.5844
-24.9743	78.7219	-31.0532	-24.621	10.4603
-26.8832	85.1064	-30.8137	-30.8254	8.45293
-26.0548	81.7587	-23.6962	-34.5398	0.690491
-27.108	77.8497	-27.1522	-37.1787	5.27448
-24.7309	78.0678	-27.7687	-39.8141	1.43784
-26.2364	86.3077	-24.8449	-37.3032	7.18922
-25.5944	85.2399	-26.1783	-39.2291	11.1499
-24.7419	86.4724	-21.4558	-38.1589	9.35562
-25.9673	91.3251	-21.8672	-34.8496	7.05682
-21.4517	90.2665	-24.7845	-35.2129	3.2809
-23.0487	89.5352	-23.572	-27.3605	10.7764
-21.5972	84.7001	-22.1192	-28.891	9.63914
-22.4892	86.5108	-23.9806	-32.3096	4.46851
-23.342	82.7685	-26.0379	-28.1014	-0.65654
-25.4701	80.8758	-24.8692	-27.1847	-0.106705
-21.3908	80.228	-24.8773	-29.1532	4.26511
-22.0572	80.6022	-24.4049	-30.3061	8.16066
-24.1591	81.4983	-26.482	-31.7847	9.33713
-22.8329	84.5362	-25.5989	-33.1348	10.1497
-24.7111	81.4368	-24.647	-32.4724	9.25836
-27.1898	79.1429	-25.2478	-33.2822	13.9734
-24.9673	81.7521	-27.4954	-28.9839	12.3901
-25.2305	74.8227	-25.0227	-28.2709	8.85861
-24.5094	73.073	-26.2519	-30.1723	7.06073
-23.9531	78.3306	-25.7832	-27.8094	6.62056
-24.0664	73.0356	-27.2993	-33.8275	14.8634
-25.8802	73.3546	-23.3194	-24.8766	10.753
-29.1592	71.8015	-25.3201	-31.1306	8.68385
-24.4506	68.4702	-22.7482	-32.985	14.0047
-24.2685	65.4625	-27.8217	-31.2094	9.8844
-20.8737	70.0544	-23.8421	-31.3388	11.2266
-24.1387	73.2957	-26.9745	-31.5043	17.021
-27.9501	74.6784	-26.0767	-29.9476	18.9948
-25.0536	79.2684	-25.4105	-29.6312	15.1824
-24.2779	82.465	-22.9731	-25.5366	17.195
-24.4142	84.2068	-23.2023	-25.9029	16.7851
-26.3649	82.3917	-24.6501	-27.6042	15.1071
-23.9586	85.5472	-24.3139	-29.1438	12.747
-21.8425	82.2944	-25.2541	-26.2423	12.7577
-24.9471	85.5016	-24.3243	-28.5904	17.6676
-20.7056	82.2815	-26.4468	-32.162	16.9918
-23.0017	82.6726	-27.8333	-27.0284	10.1488
-21.412	79.2797	-24.881	-27.2045	9.99783
-24.6101	78.4549	-25.2934	-26.3002	6.74776
-24.6661	75.1201	-23.899	-33.0712	14.736
-29.9806	74.1384	-25.0427	-26.9175	17.2516
-25.1084	69.5512	-24.6187	-27.9738	12.9959
-26.8808	74.0835	-24.0145	-23.4966	16.8939
-26.407	72.9866	-24.067	-25.1453	13.4686
-27.2879	71.63	-22.9223	-23.9289	10.4408
-29.052	74.7819	-22.1864	-26.4428	8.25732
-26.9011	79.439	-25.6745	-26.5578	10.2529
-28.0816	74.8109	-20.7025	-24.9376	13.5638
-25.9826	74.2923	-20.7114	-30.8407	10.5933
-26.4471	76.6785	-24.2982	-27.6344	10.9782
-27.4008	71.5217	-23.4945	-24.9275	7.28807
-26.1854	77.1253	-23.4279	-23.1004	13.0059
-27.133	75.0875	-30.951	-28.6192	13.0176
-26.5728	71.9167	-28.6508	-31.8643	15.5555
-24.2651	72.8903	-26.8828	-28.8686	13.7449
-26.2278	72.2828	-27.6716	-23.0855	6.94511
-28.8867	72.1599	-30.5664	-22.8518	11.4945
-28.4337	76.5312	-31.9555	-25.0696	15.8997
-28.4498	72.5023	-30.2345	-26.8648	12.6076
-25.7843	74.8086	-28.4419	-25.5775	8.59146
-25.6091	73.4062	-26.1546	-25.2529	14.0349
-27.0116	78.0346	-27.6592	-22.8336	12.3846
-27.205	80.3031	-30.4965	-25.7321	12.0145
-24.6373	75.8774	-29.9344	-29.6462	11.2796
-23.7633	72.2298	-33.5964	-29.9129	13.1706
-26.237	80.6226	-31.7756	-29.8747	12.2421
-25.1304	77.9277	-27.651	-8.84602	12.2405
-25.0822	76.7739	-29.2123	-15.5028	17.5531
-27.7908	78.5313	-30.4752	-13.9268	15.0771
-26.6483	76.4897	-27.6022	-17.8009	10.7607
-26.5208	79.8721	-28.4248	-16.0232	14.3506
-30.1359	74.2247	-26.512	-25.0278	14.611
-30.3657	76.8855	-29.3236	-20.9763	19.3231
-31.6924	78.8003	-27.6244	-15.3909	11.748
-30.7678	78.3171	-29.5813	-13.3325	16.164
-26.3182	76.344	-28.2462	-7.32469	15.0015
-26.7809	75.7797	-27.5193	-22.0693	17.7074
-28.3162	77.5311	-27.5309	-15.8271	14.1379
-29.3255	74.2257	-26.2633	-16.2548	9.52817
-28.2501	74.6837	-24.9736	-30.6938	19.3702
-30.4906	64.9008	-26.3707	-28.252	13.7294
-29.4291	71.656	-25.7171	-27.8837	14.9536
-32.1325	72.4148	-24.6058	-28.6311	12.8321
-29.6129	65.303	-25.6935	-36.4187	16.3035
-28.013	70.9712	-23.2418	-40.1733	14.8872
-26.2126	70.7782	-23.6515	-43.3946	15.4028
-25.3843	74.9913	-22.9548	-38.0464	11.4353
-25.6703	74.1025	-22.1405	-37.69	10.5169
-25.1302	73.8134	-22.7088	-36.4851	10.7376
-28.0457	73.9617	-25.5093	-43.8434	11.4319
-28.3159	70.6826	-22.436	-40.2924	13.5614
-27.4997	70.5282	-21.1704	-39.8432	11.5119
-29.8908	71.3944	-22.3778	-42.7042	11.3855
-27.7113	67.8214	-24.3532	-32.0436	8.00995
-27.988	71.6853	-26.099	-34.9082	8.65498
-30.5958	72.657	-24.3365	-39.4065	12.0327
-29.9484	72.49	-25.6839	-39.5429	9.87665
-30.9954	72.385	-25.6877	-41.8355	13.006
-30.673	74.0455	-30.4012	-37.7267	6.32773
-31.5818	71.1148	-27.8074	-39.123	3.43027
-27.8025	78.7644	-29.0493	-39.205	4.22083
-29.0668	79.0871	-27.0309	-43.3248	2.16208
-31.0837	77.8943	-22.6367	-40.1484	5.52539
-31.5369	72.1031	-23.7712	-39.4327	2.60559
-28.7311	79.1776	-26.1932	-38.7802	5.99585
-28.6189	74.3233	-22.9063	-33.5301	6.79071
-28.473	74.8045	-25.2095	-32.3076	7.8038
-31.0435	72.9016	-24.203	-32.7495	1.75381
-29.2091	70.8718	-21.3048	-31.0652	-2.27142
-30.031	68.9091	-22.6703	-21.4261	-2.60329
-30.7123	70.7217	-22.836	-21.78	0.807266
-29.6626	67.0901	-23.246	-21.3664	15.0118
-26.3619	69.1452	-17.8403	-24.4915	16.8046
-28.3553	70.2826	-22.3333	-28.2427	18.9027
-29.0039	80.8734	-22.4898	-20.5971	16.55
-33.5681	79.3849	-24.39	-16.2791	17.4747
-30.4094	74.8265	-25.0923	-18.5863	11.2335
-27.256	72.8873	-27.4241	-18.0342	2.72009
-27.3261	72.828	-25.2266	-21.1555	3.80054
-27.9334	74.3913	-26.6137	-25.3352	7.65898
-26.597	75.1935	-23.2542	-12.888	14.2443
-28.2961	71.6671	-22.3265	-11.272	19.7014
-27.113	71.2925	-26.2343	-16.7911	15.8388
-27.8163	72.4305	-29.8618	-9.84084	22.0562
-29.9054	67.1716	-26.9352	-13.05	17.4163
-27.7398	75.4401	-26.6828	-20.5084	13.4437
-32.4025	69.8934	-28.2592	-20.6999	16.4065
-31.9014	72.5977	-27.0869	-20.7202	12.5424
-27.733	68.7242	-25.9689	-25.5962	10.1071
-32.201	72.1823	-26.1218	-21.555	9.60573
-29.5113	66.9715	-24.7164	-9.39345	14.6353
-30.691	72.8547	-25.1705	-12.8627	7.19885
-30.1879	76.9606	-26.1555	-13.5845	14.2136
-30.3933	72.1408	-27.9174	-20.5112	13.694
-29.1788	69.7346	-28.3807	-18.8151	17.0622
-29.0265	69.5672	-25.8789	-19.9347	6.40082
-29.976	68.4838	-24.6664	-14.5556	6.05916
-30.22	67.1863	-25.3735	-10.121	1.93271
-30.1205	68.573	-26.1838	-18.5716	10.5641
-29.6186	72.0391	-23.7652	-23.1005	14.5141
-32.1765	65.5394	-26.2612	-25.0247	8.22415
-31.0834	66.6384	-22.7525	-23.5586	8.92683
-32.6957	66.1698	-25.3652	-22.9681	11.6078
-29.9917	62.3953	-24.8056	-18.0547	19.4418
-29.3822	62.8076	-23.0841	-20.3315	19.27
-28.9545	62.9958	-21.8957	-21.4754	12.6532
-29.4655	61.2272	-26.8027	-26.1133	10.9033
-29.9793	69.8552	-23.3041	-21.5705	14.975
-25.9947	69.9389	-22.7539	-17.8755	13.7737
-27.6719	69.255	-26.5049	-23.1965	13.3513
-29.8607	71.5433	-22.6919	-24.3297	12.7004
-27.902	71.7749	-25.0107	-24.3158	19.1395
-26.9387	71.9884	-25.1738	-20.1936	21.497
-28.8461	72.6051	-24.8932	-16.1561	17.9875
-26.517	72.4733	-25.4138	-18.9463	15.8859
-29.6973	67.376	-26.7507	-21.5867	12.7298
-31.6397	68.6942	-24.9033	-20.9353	16.0589
-28.5427	68.7459	-25.3018	-21.3212	18.435
-30.0229	73.0173	-21.8314	-27.439	21.5964
-30.7567	69.3799	-24.5408	-27.3606	18.1199
-30.8746	71.1304	-24.0934	-26.5466	17.3181
-30.1892	72.5533	-20.9967	-22.0321	22.6581
-32.1974	71.9877	-28.3098	-20.4746	21.556
-28.7206	79.9657	-25.7534	-17.1191	19.5765
-31.3109	76.124	-23.8202	-13.6512	26.5828
-32.0413	70.9844	-25.6163	-23.0751	23.6535
-30.0506	72.2696	-24.8512	-30.8091	21.4754
-32.2051	69.8822	-23.3342	-31.6162	24.8994
-31.2365	74.2723	-25.6518	-21.0144	24.589
-27.5965	74.2398	-24.1985	-22.7012	23.2996
-28.2962	73.5628	-27.6966	-16.8487	22.1507
-30.0171	71.1089	-26.8828	-15.9707	27.092
-30.6192	68.7166	-20.8891	-21.4294	22.7724
-31.017	74.7849	-25.4445	-23.4087	22.8985
-29.3232	67.9379	-21.4919	-18.0046	27.0702
-32.7589	68.657	-21.8805	-21.2886	27.1841
-30.9574	71.3371	-20.6075	-21.9068	26.234
-29.5471	74.415	-21.0247	-15.5101	19.495
-31.6626	74.2347	-22.9598	-16.5609	22.3323
-30.6837	70.3207	-20.8779	-11.1127	24.9342
-30.3493	70.6743	-21.3829	-7.37521	22.7956
-30.5207	72.0718	-23.8104	-4.22038	26.3688
-29.625	69.9911	-22.8779	-5.74396	22.0304
-31.8839	69.8449	-21.6683	-9.06642	20.6546
-31.9614	73.4639	-23.8889	-9.51453	23.856
-31.7822	74.1275	-25.0355	-1.79068	25.1781
-30.4616	72.5214	-25.8037	-1.52647	25.9488
-30.3913	71.2559	-25.9841	-3.94948	20.7329
-32.7356	71.884	-26.3698	-1.51489	19.4127
-30.625	72.6843	-24.8107	2.38495	23.4661
-30.5874	71.2486	-21.662	-5.32677	28.0104
-31.2479	71.7833	-24.3722	-2.93961	17.6674
-33.5931	72.7086	-21.8554	-0.866852	10.1408
-31.5348	73.3935	-26.7537	-7.13545	17.0229
-30.8591	75.5539	-25.0257	-3.70374	19.6784
-31.7614	77.8264	-25.4507	-4.26828	22.4058
-32.9672	76.2201	-23.2029	-10.4476	20.7113
-33.0281	76.798	-24.2747	-10.629	22.2998
-28.395	76.2414	-25.2297	-16.58	21.2402
-30.5451	75.3222	-25.0545	-16.4575	20.9751
-30.9438	71.753	-25.8449	-16.4671	18.4907
-34.2877	74.6836	-24.6166	-9.78693	20.231
-35.1449	76.1605	-24.3562	-7.47672	22.5233
-33.8681	77.2117	-25.7022	-11.6728	25.0717
-31.4434	74.8943	-26.7622	-3.19183	25.6738
-32.9809	73.5287	-28.5564	6.85081	26.7971
-31.7536	73.1297	-28.392	12.5399	25.0297
-30.7209	73.5459	-28.9797	12.5335	23.4817
-34.1186	76.3619	-28.5338	9.32903	29.2289
-32.8054	75.7117	-25.4694	6.48489	23.5508
-31.5795	75.238	-26.2671	8.50403	29.1769
-34.3172	76.1678	-26.2549	9.55724	24.3567
-31.276	75.2511	-26.7328	11.6558	22.1132
-30.4768	74.4822	-28.7082	3.33263	22.5438
-31.95	75.2789	-26.1866	5.89232	21.3548
-33.0932	74.5526	-26.6543	6.17389	20.0577
-31.7692	74.843	-24.0835	0.895264	26.5264
-30.556	78.8456	-23.2949	2.79858	23.1622
-34.1403	78.8375	-25.6505	-0.901779	23.182
-30.6683	77.4683	-26.1124	3.17601	27.6427
-29.56	76.4504	-24.5957	-5.67336	23.8894
-29.3649	72.2925	-26.4036	3.42772	18.0798
-33.9827	74.2396	-21.9562	7.89285	18.0676
-32.4922	72.9572	-30.2698	10.2469	22.6809
-33.7713	72.2711	-26.5018	12.6419	24.7701
-29.7418	70.0942	-26.1059	7.12164	30.4807
-31.268	72.2572	-26.8268	6.89099	29.1183
-30.9834	69.8673	-25.2356	-0.879395	26.2762
-32.7442	72.8609	-24.0252	-0.784988	33.543
-33.2431	75.7604	-24.8555	0.282166	35.4217
-33.5062	73.1401	-26.9716	-0.571198	32.6355
-33.3346	79.2419	-21.6738	7.4735	32.8476
-33.2276	76.5949	-23.6305	7.60027	34.6417
-30.5642	78.2699	-23.8887	8.04788	37.4952
-33.6328	77.0532	-23.4767	-1.74438	37.2253
-31.2638	79.2183	-25.1536	-6.41461	33.6251
-30.1901	81.1698	-24.737	-8.97173	36.5629
-34.3786	78.4377	-23.2108	-1.10014	36.2823
-34.4276	80.2236	-26.6339	-10.4194	33.6043
-33.3967	81.8402	-25.7645	-11.4834	34.555
-33.6247	79.6583	-23.8601	-8.28835	38.5293
-36.0714	76.9973	-25.1015	-10.1505	43.2404
-33.3743	71.9288	-23.8209	-11.657	38.9229
-31.1949	71.3816	-26.799	-11.1393	42.2569
-32.2506	70.7592	-25.7501	-11.962	38.0801
-31.4346	70.963	-24.2816	-15.0578	38.5064
-32.8236	77.2188	-25.9428	-16.3118	39.5971
-31.4974	78.389	-24.9766	-13.9566	38.8387
-31.2691	73.1106	-22.9699	-15.9983	40.9211
-32.8921	75.608	-23.1759	-8.57332	38.119
-31.2386	73.5735	-22.5809	-6.86723	41.3328
-31.6462	69.7268	-24.6349	-7.93123	38.3955
-31.9741	75.5621	-24.6401	-13.1735	41.4118
-33.7423	76.3022	-25.9894	-15.2683	44.1136
-32.4707	73.1573	-25.9584	-7.81467	38.335
-30.3501	79.1755	-24.1038	-8.27271	37.0998
-32.0212	77.3877	-25.2267	-10.1707	35.1151
-29.9522	75.6834	-24.1211	-14.6973	38.1665
-30.531	72.9524	-25.6392	-16.9427	38.2938
-30.7438	74.226	-25.4112	-15.7801	34.334
-29.1986	74.2807	-23.9498	-9.77997	36.08
-28.9528	74.9906	-22.6164	-16.2628	34.4363
-29.9418	78.7544	-22.7234	-23.0192	34.0224
-28.9683	75.6132	-25.1199	-20.9357	32.219
-30.7459	79.8279	-27.4458	-17.9066	35.6034
-32.8687	78.7376	-27.6879	-13.8371	35.7796
-33.8964	76.3639	-26.8236	-19.8534	31.3291
-33.794	73.4992	-25.8826	-16.41	38.985
-31.8546	70.8867	-25.6115	-7.84239	37.1129
-28.1535	73.1554	-25.0524	-11.427	38.1231
-30.3683	77.3943	-25.804	-19.6841	36.1812
-30.3222	76.8566	-24.537	-17.1114	33.3291
-31.2495	70.4571	-25.3911	-15.1634	35.0614
-31.7217	70.6281	-25.7651	-24.5918	34.4506
-31.0587	71.9162	-25.3336	-18.7749	37.8047
-31.0537	72.2934	-23.882	-16.1544	34.7
-30.7984	78.0315	-27.6021	-21.9115	32.7762
-30.2735	70.1547	-28.0719	-17.6653	33.106
-32.0539	73.8841	-25.7909	-21.0059	35.3398
-29.4529	72.3597	-26.6227	-18.0202	32.7123
-29.3533	74.6929	-25.5233	-16.0427	32.8327
-27.7331	74.2475	-24.6519	-14.4978	37.8327

## Sheet: Supplementary Fig. 9c
Angle							PE RMSD
sim1	sim2	sim3	sim4	sim5			sim1	sim2	sim3	sim4	sim5
-28.4517	-28.4517	-28.4517	-28.4517	-29.543			1.32371	1.22845	1.11218	0.930534	1.08526
-23.6765	-30.528	-28.4	-28.3538	-30.5801			2.49838	2.26694	2.31982	1.44284	1.97726
-23.9249	-27.9885	-25.5025	-26.1188	-29.6873			2.04316	2.7279	2.15179	1.53755	2.7007
-21.0505	-30.6367	-23.314	-30.9469	-29.6141			2.48572	2.25533	3.39172	3.99213	3.60833
-22.7542	-33.2575	-28.6492	-28.6414	-29.1426			2.27276	2.17074	2.46049	3.56972	3.14968
-26.0237	-32.3382	-26.7904	-29.0703	-25.7108			1.78528	1.69625	3.20623	6.7958	2.85976
-28.1606	-32.4184	-28.3398	-28.5496	-27.7425			2.77829	2.09777	3.87609	6.9127	3.36878
-24.9771	-31.9727	-28.6233	-28.6357	-26.2467			2.67553	2.10555	3.34827	5.54641	2.57215
-26.8183	-33.3752	-31.0207	-25.5585	-25.2594			2.6448	1.94142	4.01274	4.48301	2.60957
-28.3115	-29.7128	-26.9163	-24.3389	-26.6893			1.78805	1.91705	3.81016	6.09766	2.28279
-25.8517	-32.9607	-26.6887	-18.8661	-26.0519			3.24955	2.4085	3.4876	7.63578	1.63902
-27.755	-28.9361	-27.1348	-21.5296	-24.5081			3.86852	1.29054	3.90911	8.53607	1.79606
-22.1259	-27.7897	-29.8421	-23.4162	-24.8391			5.25212	2.70219	3.85411	7.35288	2.32742
-25.5288	-30.405	-31.6579	-22.4529	-29.1056			4.85084	2.1348	3.59688	7.08663	1.73137
-22.5426	-31.9001	-31.1266	-18.7113	-26.4835			4.72695	2.1608	4.01755	7.92335	1.72625
-23.9243	-28.3464	-30.5323	-22.3441	-27.1682			4.80569	1.60819	4.19039	8.03202	1.97373
-27.455	-30.1471	-30.7232	-23.8457	-29.3899			4.89847	3.20894	3.90568	6.20565	1.86501
-23.5185	-28.7899	-33.5309	-23.3117	-28.299			4.61652	3.96479	4.13664	5.8771	2.45779
-20.6649	-28.5728	-31.8087	-21.545	-29.5304			5.02964	3.02187	4.17119	6.73431	2.26742
-24.338	-28.9046	-33.0262	-20.5058	-29.1392			4.10793	4.00391	3.70522	5.58004	2.01783
-26.6517	-32.6185	-32.8951	-22.643	-28.8389			5.08244	4.44536	3.71853	6.27357	2.88567
-22.6031	-29.8723	-29.6164	-25.1923	-31.9787			4.62804	4.7254	3.60421	6.08997	3.38429
-22.6195	-34.7871	-31.2835	-19.3174	-30.5422			4.51014	4.30888	3.57641	5.46577	3.34634
-22.3178	-35.0839	-30.5462	-21.419	-29.4281			4.56007	3.58738	3.65804	6.62163	3.22785
-22.8894	-32.1814	-32.1439	-23.5742	-28.7256			4.92783	3.56914	3.94895	6.7504	3.20541
-21.9368	-28.5516	-31.9969	-22.6337	-30.9364			4.51615	3.14604	3.4764	6.49322	3.01927
-21.523	-28.3299	-32.2733	-24.1822	-32.1871			4.19327	2.89472	3.58929	5.8927	2.72005
-25.8619	-30.747	-32.1344	-22.3484	-31.3856			3.72495	2.75989	3.66469	5.36516	2.65947
-21.097	-28.0548	-33.1196	-22.518	-32.1001			4.23359	3.20618	3.42402	5.80541	2.98734
-16.5996	-30.573	-32.5186	-22.3963	-31.559			4.18186	2.7411	3.67867	4.30882	3.15139
-17.6878	-30.2004	-36.7445	-19.7518	-29.2534			4.07016	3.05541	3.93544	4.56526	3.07485
-14.3577	-28.5461	-34.3905	-21.6402	-28.5797			5.53497	3.23136	4.03784	5.55853	3.38809
-14.2827	-24.8883	-35.762	-20.3339	-29.9103			6.19218	3.16638	3.65817	4.40627	2.91979
-16.6736	-24.3513	-31.9731	-24.2518	-30.6434			6.81593	3.18244	4.00104	4.84809	2.7913
-16.1828	-27.4581	-31.146	-22.9459	-28.8198			6.16278	3.11655	4.37258	4.7192	3.26135
-17.2774	-29.4774	-31.2155	-19.8772	-27.5428			6.23677	3.34655	3.81986	4.76235	3.46981
-17.3539	-28.4243	-30.8059	-20.2155	-26.5741			5.86543	2.65554	3.67324	5.47511	3.46223
-17.5742	-27.7236	-32.4175	-20.0148	-28.5902			6.01792	3.00256	3.6162	4.46715	3.07744
-15.6434	-29.0917	-34.0014	-20.3143	-30.1437			6.98441	2.43173	3.75209	4.48979	3.01007
-15.9091	-27.6279	-37.5273	-21.4169	-32.0642			6.4612	2.68924	3.66069	3.81811	3.7464
-15.3248	-26.8079	-33.834	-23.6738	-30.614			5.8918	3.253	3.73416	3.88317	3.61715
-15.385	-24.9922	-34.2428	-24.395	-28.0053			7.50413	3.17421	4.01455	3.93782	3.4288
-19.077	-26.1737	-34.6601	-23.8037	-26.6316			6.59024	2.57697	3.77609	3.93246	3.8032
-16.672	-26.5343	-37.1745	-26.9252	-28.7057			6.50896	3.42833	4.15422	3.75761	3.45448
-14.4901	-29.5939	-38.4017	-23.6717	-27.3809			6.95749	3.31079	4.45358	3.59206	3.10725
-20.6814	-26.7411	-35.0184	-26.9404	-25.1069			6.75166	2.55662	4.00636	3.70452	3.87973
-17.5592	-32.904	-39.715	-27.9975	-25.2555			5.88318	2.72204	3.88116	3.91439	3.97132
-16.8551	-30.7202	-38.6895	-26.2569	-24.1382			6.08965	2.58085	4.12583	3.79551	3.4127
-17.8292	-29.5992	-38.8571	-24.7002	-25.754			7.14305	2.19149	3.79259	4.17745	3.90947
-22.1972	-30.0078	-38.4544	-25.0735	-26.0477			7.42886	3.95206	3.95631	3.54632	3.42601
-18.598	-28.0962	-40.1547	-27.6699	-27.7728			7.80507	2.83218	3.31697	4.12722	3.42393
-21.6727	-30.3841	-39.2489	-25.7707	-23.7329			9.65865	3.31307	3.92857	3.9823	2.93267
-17.9727	-27.4803	-35.9063	-25.2433	-25.1738			7.17972	3.83689	4.26426	3.99672	4.23208
-16.0366	-28.2256	-35.6621	-25.2157	-25.7284			8.84477	4.90769	4.07679	4.40292	3.64404
-14.7079	-27.3974	-34.3683	-26.05	-23.9414			10.4517	4.86205	3.72886	4.46834	2.83044
-15.3802	-26.5115	-38.2691	-26.6693	-25.2613			7.81272	4.1682	3.97755	4.83764	2.89457
-17.2049	-22.4077	-36.2673	-24.2171	-23.508			6.99179	3.45767	4.11228	3.71946	3.38254
-16.0478	-24.4012	-36.5757	-25.1197	-26.112			8.28404	4.279	3.78882	4.34895	2.95223
-12.0099	-17.8793	-36.1889	-25.7307	-25.9919			11.7443	4.49303	4.17986	4.51612	3.51659
-17.2823	-22.0885	-38.3381	-24.1969	-25.0747			10.0384	4.67987	3.77451	4.76014	3.27234
-16.5556	-20.8329	-37.6788	-24.0311	-25.8743			9.45045	4.79561	3.76758	4.49523	3.23762
-14.453	-14.4472	-35.3622	-23.3927	-24.9092			9.9073	4.6671	3.68204	4.34335	3.75318
-19.6819	-19.4597	-35.5242	-21.2416	-23.5426			9.98315	5.58765	3.73824	4.69267	2.88841
-16.9283	-21.8589	-34.6636	-24.8906	-28.0767			9.4443	6.1793	3.2939	5.11524	2.79477
-17.8763	-25.8595	-36.5852	-21.795	-29.6366			9.52534	3.82845	3.71852	4.77429	2.72928
-18.4974	-24.1895	-31.9151	-22.6915	-27.7829			7.90193	3.86388	3.55485	4.90701	2.61633
-20.9114	-21.489	-36.4035	-24.2448	-24.579			12.6208	3.85761	3.54578	4.68888	2.75161
-21.5952	-24.7001	-34.3356	-25.4048	-25.1412			10.5467	5.38838	3.92473	5.02471	3.82615
-17.3875	-22.0657	-36.4307	-26.4734	-24.1115			10.0947	3.74934	3.5975	4.66755	4.03895
-13.9952	-29.2701	-36.7798	-25.6774	-24.7702			10.0717	3.05664	3.21337	4.2763	2.96474
-13.0739	-28.606	-34.6525	-27.6626	-26.8805			9.40505	3.49284	3.43515	4.53982	3.08732
-13.7349	-27.867	-35.6559	-25.0844	-25.5859			11.4916	4.67005	3.53288	4.6618	3.65544
-12.9755	-28.7081	-34.8302	-24.5056	-25.893			12.1448	4.02921	3.49248	4.99081	3.31169
-14.568	-28.188	-34.5892	-27.1313	-26.7978			13.0922	4.66201	3.51745	4.84356	3.44771
-12.4808	-25.7934	-36.0431	-27.6965	-24.8031			12.1574	4.93953	3.78737	4.6753	3.55847
-15.8605	-29.5259	-36.3975	-23.7029	-24.9007			11.2493	4.72538	3.23503	4.65661	3.11088
-13.8046	-25.5149	-34.2938	-25.5128	-23.7438			11.3877	4.7035	3.73362	4.99504	3.37905
-13.7732	-28.8842	-36.2092	-25.5542	-24.7764			11.4419	4.71708	3.68708	4.76005	4.04631
-13.6447	-28.407	-36.9239	-23.6502	-21.6245			12.2541	4.78143	3.50174	4.83746	4.4026
-15.0425	-26.0829	-35.222	-25.3254	-22.5916			10.1749	4.34012	3.86651	4.59418	3.63938
-16.9746	-29.611	-34.1949	-27.5898	-23.28			10.9949	4.29775	3.76677	4.92538	3.02684
-16.7292	-28.2392	-32.9046	-25.136	-25.2668			12.3518	4.1317	3.63148	4.51914	3.56653
-17.8593	-25.767	-38.2401	-29.5187	-24.6148			11.0412	4.45061	3.52628	4.3382	3.76143
-17.6306	-27.2501	-37.1751	-26.6653	-22.9378			10.7353	4.65396	3.55656	4.7721	3.977
-14.9616	-30.5386	-36.4391	-26.0864	-22.5751			11.6607	4.69845	3.05746	5.00146	4.14786
-16.9699	-31.3851	-36.4467	-25.4756	-30.1128			11.3437	4.59297	3.32275	4.69948	4.25417
-14.6803	-25.6611	-36.2004	-27.3021	-27.832			11.6549	3.66613	3.73564	4.96799	3.81977
-16.0716	-26.8402	-37.1021	-29.2698	-26.3355			11.5425	6.55635	3.81221	4.24038	2.31639
-14.6559	-26.9231	-39.763	-29.4647	-26.5756			11.6765	6.47528	3.38054	4.30077	2.78528
-15.8569	-27.0157	-36.329	-27.0847	-24.992			10.516	4.8346	3.56805	4.21769	2.99517
-12.7789	-29.1435	-38.6509	-26.4195	-28.3477			9.93881	6.35542	2.96138	4.75572	2.70282
-15.5739	-26.8694	-39.8187	-27.9705	-30.0144			11.5221	4.3636	3.21959	5.03847	2.70598
-14.6251	-25.5286	-40.9919	-25.6537	-26.85			10.8193	6.10706	3.5753	4.20818	3.47924
-13.1457	-29.2899	-39.545	-30.3499	-28.1698			10.2232	6.02789	3.42211	5.1347	2.58468
-12.1628	-27.0471	-38.0898	-29.307	-25.1143			12.1937	4.70295	3.18967	4.94	1.5243
-12.5372	-26.1193	-37.0911	-29.7428	-27.4726			11.3302	5.30989	3.52754	4.44361	2.62969
-11.9691	-26.5556	-37.1673	-24.5441	-25.9324			12.2341	6.61519	3.30968	4.82167	2.59358
-13.2148	-26.1197	-37.7327	-24.1589	-27.5332			12.425	6.62216	3.96154	4.84044	2.69782
-12.7593	-22.9915	-38.1919	-26.2466	-23.8337			10.6658	6.61865	3.6044	4.99476	2.42452
-17.1771	-21.9194	-35.7522	-26.6866	-29.1976			10.5	6.71685	3.85258	4.28223	3.03639
-14.044	-23.0234	-38.4694	-26.6685	-22.8695			10.5746	8.63003	3.99656	5.07431	1.48699
-14.6971	-19.5896	-39.1106	-24.8251	-25.8793			8.94207	8.47222	3.87071	4.83598	1.66354
-10.9524	-21.3566	-39.0468	-28.7188	-24.9231			8.99595	8.3018	4.07882	4.95899	3.20109
-11.7834	-24.7227	-38.8111	-26.3644	-23.7464			8.40992	8.68827	4.06078	3.15372	3.69418
-15.8743	-22.1857	-33.8533	-27.0476	-21.853			9.67044	7.81357	3.62316	3.10028	2.91562
-17.3468	-23.6289	-35.1456	-29.1041	-21.4953			8.79623	9.10806	3.56718	3.30479	3.76667
-15.5005	-27.6742	-34.2278	-25.6145	-23.953			8.32102	8.38084	3.88458	3.08036	3.61153
-18.2536	-28.9973	-34.0553	-22.9636	-24.4874			8.31861	9.26638	3.5208	4.12826	3.97632
-18.055	-28.8273	-39.2426	-23.1915	-25.4838			8.54819	8.11419	4.15587	3.46363	3.88639
-19.3977	-23.462	-40.3542	-22.3228	-24.8922			7.68056	8.56092	3.43538	5.4774	4.25775
-17.1967	-25.1424	-39.4904	-22.7923	-24.298			4.94636	8.38163	3.71804	5.74036	4.34184
-15.8304	-25.1542	-39.9899	-26.3948	-26.7032			6.47544	8.85105	3.1721	4.19868	4.85903
-16.9882	-26.8345	-43.3459	-21.712	-25.8629			7.24499	8.50686	3.58415	4.80804	3.78288
-15.6655	-26.8946	-41.9682	-21.4391	-29.4318			9.04323	8.49335	3.85885	5.86248	2.06838
-17.725	-28.0934	-43.7647	-22.1057	-31.3433			9.40467	8.16458	3.78422	5.89308	3.71621
-16.5268	-27.6967	-44.0202	-21.8977	-31.7702			9.09731	7.1979	3.63657	4.74739	7.30942
-15.5878	-25.4668	-40.1593	-21.2666	-28.0579			9.35989	7.96152	2.97851	3.06448	7.11486
-16.5463	-29.6195	-42.7214	-23.4448	-28.0817			9.03467	7.13012	3.70031	3.23385	4.90367
-13.0816	-25.9598	-41.6161	-23.5618	-26.4297			8.91503	7.27678	3.84736	3.3828	3.76949
-13.9757	-27.8024	-43.5469	-19.2813	-31.9535			7.82723	7.83718	3.04052	3.07783	3.28039
-12.763	-28.7129	-39.5002	-20.0116	-33.0454			6.90932	7.09054	3.15125	4.45636	3.73259
-15.5066	-26.2609	-38.2021	-19.1422	-30.7048			7.49758	7.37905	3.26953	3.54467	3.94316
-16.1951	-29.205	-37.7266	-16.0287	-32.7274			8.96212	6.93278	3.21826	4.1172	5.01048
-13.8046	-27.2761	-37.4733	-17.3462	-26.7872			5.58541	7.47684	3.76314	3.82409	3.97152
-14.5001	-26.5725	-37.6131	-17.7924	-23.9473			5.23426	6.50569	2.86923	3.66382	4.54849
-11.9325	-27.0438	-37.7336	-18.8873	-24.6231			5.62638	7.22691	3.06836	4.01835	3.90702
-15.944	-27.0301	-40.113	-19.969	-28.5484			5.47333	7.87107	2.75382	3.83751	2.81954
-18.7906	-26.1479	-39.5167	-20.0044	-24.7114			4.66948	6.70991	3.32594	2.62503	4.86089
-19.728	-27.5319	-40.0355	-23.893	-27.2357			6.01364	7.15144	3.21578	2.68071	4.6733
-19.6361	-28.8447	-41.1403	-23.3484	-25.9364			6.836	7.60497	3.27177	3.84066	4.1947
-14.1679	-24.2401	-41.4668	-20.5325	-26.4774			6.25848	7.87865	3.27071	3.80654	5.28685
-13.3591	-26.3533	-44.1105	-20.6038	-27.7196			6.71599	7.29003	3.43269	5.3936	4.22473
-14.3556	-26.5217	-44.3425	-15.8999	-26.4404			7.71706	8.3523	2.2973	5.95067	5.47062
-13.326	-23.528	-39.5017	-14.354	-30.3137			6.51809	8.0659	3.43372	5.00304	6.23026
-17.7576	-26.6396	-41.7018	-9.92522	-31.2926			8.12849	8.30042	2.12731	3.98405	7.06862
-14.7827	-28.3201	-38.8288	-15.1875	-29.6019			7.40456	8.81186	2.29211	4.93854	7.2592
-15.578	-25.3147	-37.4605	-14.1173	-30.6598			7.47201	8.43834	2.83357	5.20065	6.44851
-17.1181	-23.929	-38.128	-15.2485	-28.0689			8.10655	7.99472	2.63107	3.90136	4.30247
-14.6749	-28.5145	-38.0118	-21.3955	-28.2791			9.95479	8.41727	3.26894	5.50636	5.29534
-16.2381	-22.9894	-37.8418	-20.3051	-28.6291			8.47809	8.3633	3.30799	4.19314	4.52023
-18.3269	-23.9018	-38.8342	-18.2848	-30.2213			8.57026	8.22033	3.2634	4.52264	5.49467
-13.6082	-24.4342	-38.7475	-18.199	-31.653			6.88367	8.18003	3.02538	4.90129	3.78939
-14.5898	-20.72	-37.8252	-15.5007	-31.9208			8.23755	7.73774	2.88503	3.6009	3.97145
-16.8094	-23.6426	-39.4386	-16.5824	-29.4975			6.13532	7.95885	2.63573	4.00454	3.99282
-21.838	-22.4151	-36.1677	-16.1877	-28.3376			8.8417	8.30535	2.07725	5.23326	3.24222
-18.4125	-25.505	-37.2751	-16.0416	-26.8079			8.25419	7.88941	3.27933	4.3599	4.53751
-18.0447	-28.1791	-40.8364	-18.1099	-29.1159			8.63258	8.22719	3.57707	3.60011	4.29508
-18.3189	-26.1028	-38.2426	-14.9044	-26.4151			8.25294	8.81014	3.40959	3.87292	4.19773
-19.8693	-23.6822	-37.0905	-19.2149	-28.59			8.48834	9.25908	3.16153	3.49188	3.98579
-18.164	-24.5651	-36.3242	-16.9578	-30.1464			7.44884	8.7183	3.15523	7.26807	3.63772
-17.1217	-23.7741	-37.684	-12.6212	-34.1721			7.45676	6.16808	4.05125	5.56576	3.53843
-17.6231	-23.253	-37.4462	-13.6473	-31.7997			8.3021	9.13783	3.93552	6.53128	3.62072
-17.3055	-17.6552	-34.6673	-14.615	-31.3082			7.37168	8.52597	3.08449	6.48445	4.04919
-13.0968	-22.5172	-39.24	-14.7913	-30.175			6.56101	8.12865	3.60099	5.95948	3.74491
-14.9241	-24.2637	-37.3238	-12.9151	-31.5056			4.45279	8.15868	3.07274	7.68658	3.51353
-17.7222	-20.1634	-37.6124	-14.6794	-29.9445			5.89281	9.39266	2.84782	7.8787	3.20228
-14.0389	-23.4157	-39.4949	-13.853	-32.6591			7.60866	7.93934	2.57249	5.40622	4.45678
-16.5029	-25.1653	-38.7729	-18.3624	-29.4922			5.92669	8.5571	2.65656	7.82067	3.88083
-13.827	-21.5633	-35.7447	-15.3728	-30.9418			9.03774	8.93232	2.90136	7.03695	4.19025
-15.2832	-21.4249	-36.1203	-17.6791	-26.4212			7.60096	7.83079	1.83174	7.6962	2.50466
-16.4443	-20.2153	-38.1547	-15.2004	-25.2078			7.3037	7.53433	1.74688	8.57304	2.98958
-12.5627	-21.5449	-37.5827	-19.0606	-30.3336			7.52858	8.81402	2.44352	8.90347	2.86186
-17.4753	-23.9649	-40.5068	-18.4415	-32.1431			6.0933	7.86978	3.01425	8.85209	2.12751
-19.4903	-22.7823	-40.8866	-15.2213	-29.6107			4.63562	9.08889	3.50691	9.23972	3.35022
-19.3247	-19.5169	-35.7297	-19.0548	-29.3007			7.9796	7.8162	2.56805	8.80728	3.38643
-18.2254	-19.6718	-36.4858	-15.7914	-27.1317			7.64217	7.76563	4.49181	8.42471	5.05643
-16.6548	-21.8049	-41.3158	-15.2533	-30.0326			7.63228	8.13672	4.64147	7.56124	3.94566
-17.1954	-19.9489	-34.5111	-12.4801	-30.4161			8.11387	8.44078	4.4386	7.62492	2.94838
-16.7762	-20.5063	-37.3163	-14.1127	-29.6192			10.1999	8.15688	4.30836	8.69052	3.97215
-17.5414	-20.9987	-37.2769	-12.1901	-32.1264			7.39203	7.43502	4.11338	7.93702	3.441
-16.6401	-22.2196	-36.9797	-11.9542	-31.815			7.12937	7.11434	3.8734	7.59904	3.42731
-17.9178	-18.377	-37.1624	-13.0415	-27.0931			8.14368	8.1432	3.90949	6.20922	3.49289
-16.0766	-21.3822	-37.0895	-12.7553	-31.2206			8.20999	7.68335	3.95977	5.57413	3.33681
-16.1546	-21.3354	-36.4	-17.1852	-30.5524			8.59244	8.84216	3.62973	3.65547	2.38526
-14.4092	-24.3474	-33.9719	-11.7738	-30.8462			7.67942	9.69226	4.04162	4.84688	2.66073
-16.8844	-23.5791	-33.3687	-18.8603	-30.6738			11.6299	8.87719	4.09424	5.41991	2.69804
-16.0093	-23.8524	-36.074	-21.5282	-31.7594			10.2951	7.5994	3.98067	4.15474	2.86698
-15.1031	-24.6598	-38.085	-18.8768	-28.5008			10.1061	9.53174	4.09103	6.09074	2.64426
-15.6263	-23.0114	-37.2972	-17.688	-29.1328			10.4995	8.75282	3.97387	7.28678	2.19625
-14.6396	-21.3481	-36.1079	-20.6785	-31.2157			10.2973	9.43426	3.83354	5.28447	4.42767
-17.5013	-22.516	-37.361	-18.8761	-28.9882			11.2633	9.47968	4.26332	5.00265	4.31975
-17.445	-20.4325	-37.4831	-16.3898	-29.3971			10.5187	9.17712	3.68857	5.39343	4.24079
-23.5344	-20.1819	-36.8631	-18.1267	-30.9655			10.4096	7.92571	4.1673	6.83258	4.76732
-18.2725	-22.5369	-36.716	-21.8236	-28.5058			10.4178	8.05785	3.88694	6.14304	4.82342
-19.4435	-21.2177	-35.8281	-17.7566	-29.6945			10.3422	7.6548	3.37	6.347	3.48848
-22.0549	-22.0667	-39.3303	-20.4735	-31.3509			10.8366	9.43012	3.93857	5.73111	4.06794
-15.9099	-22.7514	-39.0421	-23.093	-30.3979			10.4009	10.0424	3.70661	4.10036	3.54667
-18.3599	-18.2755	-39.5922	-21.8577	-27.8121			8.72883	10.0558	3.69597	3.36322	3.70459
-22.3097	-19.3606	-40.8427	-19.595	-29.1598			9.16024	9.56924	3.76685	3.87398	4.07929
-19.7705	-18.1041	-39.8619	-20.2153	-27.5564			9.71136	8.57342	4.00116	3.77026	4.50326
-20.3987	-23.4108	-40.0707	-19.7243	-29.3483			10.8493	10.9272	3.69757	4.90575	5.40991
-23.9906	-17.3909	-41.4777	-23.6477	-29.1248			9.48241	10.391	4.17439	4.39935	5.11426
-19.6493	-26.1384	-39.4284	-17.6948	-28.0159			9.1174	9.65422	4.46127	3.88907	4.32403
-19.5664	-22.9675	-39.3139	-17.9385	-28.4566			9.25624	10.1288	4.25144	5.09734	4.76589
-19.9398	-18.074	-39.3143	-20.1155	-27.6815			9.57298	8.98781	3.98902	4.17038	5.26513
-18.1719	-19.5829	-42.7803	-17.1085	-28.7993			8.48176	9.26689	3.72128	5.31882	5.73522
-18.9441	-21.6281	-38.8174	-16.4068	-28.7699			9.25701	8.87661	3.45628	4.56074	4.82526
-19.6405	-19.8663	-33.6429	-18.0625	-27.3028			9.54903	8.38111	3.7872	6.04816	4.92055
-18.715	-20.5318	-37.6012	-20.3921	-28.5237			10.0432	9.2287	4.32376	4.51211	4.86379
-17.9461	-23.5626	-35.141	-17.2524	-27.6796			10.0415	8.49634	4.27986	3.67705	4.00725
-14.4985	-18.2136	-33.7215	-15.9813	-29.6302			9.97582	10.3573	4.47989	4.77231	4.74736
-18.0014	-20.1867	-33.5518	-15.3498	-27.7226			8.29952	10.3346	4.38646	5.23412	5.04735
-18.3405	-22.6442	-34.6447	-16.3369	-25.9749			7.82513	9.8894	3.90021	3.71999	4.16197
-17.7082	-21.1063	-33.2838	-14.9501	-26.329			8.73392	9.60159	4.35658	5.52158	3.90517
-19.3118	-22.2181	-32.3113	-17.0322	-26.1565			9.41643	9.43789	3.8646	4.82911	3.99675
-20.0892	-22.3959	-33.0044	-17.114	-26.7361			8.79475	9.14276	4.22168	5.59741	4.91569
-17.6482	-22.8501	-33.1166	-10.2357	-29.6681			7.69253	9.64911	4.01536	3.92594	4.65099
-18.5403	-21.3202	-32.3673	-13.5342	-29.3273			7.67053	9.88252	4.61377	4.32714	3.79722
-18.9444	-24.3005	-32.8045	-14.0359	-28.3056			7.75932	9.6258	4.24495	4.98397	4.40723
-17.1253	-25.7536	-31.6315	-14.8693	-29.3766			7.03925	9.30867	3.81533	3.96589	4.11161
-17.3185	-24.2827	-33.2812	-12.6721	-28.8314			6.85538	9.5405	3.93141	4.20007	4.45752
-20.1807	-24.5784	-33.9731	-17.6244	-29.7483			7.88339	9.80283	3.37231	5.39374	4.70344
-21.2956	-24.3877	-35.5016	-13.6497	-29.5592			7.19673	9.44302	4.00199	3.75313	4.17656
-22.0862	-19.3662	-33.106	-15.6326	-30.3485			7.48071	8.81766	4.09628	4.44855	4.10935
-21.4608	-17.9623	-33.4682	-19.5305	-31.4238			6.71635	8.61024	4.81114	3.97359	3.97913
-21.2738	-19.5219	-33.7657	-18.2261	-29.9734			7.5414	9.60576	3.71313	5.15755	3.30604
-18.8486	-21.1162	-31.0694	-18.3342	-27.5893			7.28507	10.0643	4.34692	6.52576	3.50903
-21.5311	-18.5662	-31.3821	-19.3401	-26.8973			7.22672	9.28657	4.05646	4.81589	3.73505
-20.0465	-18.6262	-30.687	-17.9671	-29.1988			7.76728	10.1978	4.47489	4.59248	3.5491
-20.9148	-20.6617	-33.9819	-16.1214	-28.5444			7.60622	10.5806	4.23522	5.40055	3.62864
-19.1016	-19.8323	-33.2365	-19.3993	-29.5201			7.2217	11.3111	4.40077	5.23969	3.64436
-20.6761	-20.6783	-32.0103	-16.7869	-32.7595			8.88387	10.0487	4.36107	4.47587	3.62538
-22.2255	-20.6023	-32.3952	-15.4286	-28.3407			8.0527	9.73469	4.33982	4.98613	4.03388
-20.3808	-18.6981	-32.4611	-16.6743	-26.0735			7.52611	10.9452	4.42312	4.31523	3.59844
-20.1324	-18.5844	-32.2388	-18.6484	-28.2099			7.99606	10.6232	4.21974	4.83814	4.26026
-19.7446	-19.3962	-34.8411	-16.6471	-28.2381			7.09143	10.4196	4.64478	4.87544	5.56607
-20.1015	-19.0823	-31.9165	-12.6928	-26.4167			6.79428	9.97341	4.2292	5.67721	4.18253
-18.4375	-19.7752	-33.6641	-16.0332	-29.5063			7.2471	8.29146	4.64514	4.74138	4.39504
-20.5426	-23.433	-31.231	-17.8557	-28.0554			7.61125	7.83451	3.64174	4.46259	4.23099
-18.1328	-21.304	-31.0136	-18.0284	-26.7676			8.59695	8.61574	3.72792	6.15723	4.88455
-19.0366	-17.7361	-32.6401	-17.2141	-26.3864			7.72863	8.29113	4.05517	4.30537	3.80741
-17.8266	-19.0916	-30.9395	-16.3407	-23.8906			7.45897	8.30591	4.37217	5.00861	3.22608
-16.6721	-18.8705	-36.1067	-17.5037	-24.7875			8.16881	9.08316	4.80792	5.7923	3.6978
-13.2641	-19.8153	-35.4919	-15.0159	-23.8032			6.32168	9.6364	4.73157	5.3858	2.15818
-15.6944	-19.5018	-37.4889	-17.954	-25.917			7.00663	9.90445	4.76996	4.49403	2.20973
-17.3001	-20.1481	-33.2152	-17.2303	-24.4176			5.84434	10.7951	4.29591	5.09642	3.31537
-15.1674	-20.525	-32.8081	-15.564	-22.9073			7.3119	9.44088	4.77292	4.58714	4.0503
-17.2112	-18.9581	-35.508	-17.3334	-20.7164			7.27543	9.64081	5.36889	5.7462	3.39704
-18.3454	-20.8551	-36.196	-14.9405	-21.4499			5.74701	8.41464	4.77284	5.24031	4.94587
-16.1815	-20.9001	-35.7643	-14.8081	-21.0868			5.72848	9.01622	4.75642	6.16388	5.30399
-14.2844	-20.7484	-36.297	-14.2052	-21.7847			6.89571	9.6485	4.54492	6.22444	4.42211
-9.67929	-18.4309	-35.0747	-18.0217	-23.3689			7.3996	9.61168	4.40989	6.10381	6.75961
-9.60258	-19.9075	-37.0152	-17.0667	-23.5345			6.3267	10.1056	4.61929	5.4507	5.59667
-13.1448	-21.9688	-34.8243	-15.8044	-19.2312			7.06947	9.62646	4.67671	5.80283	4.81039
-10.3962	-19.3763	-33.7243	-17.4995	-20.8692			8.02689	9.64018	4.54387	6.47213	5.2332
-9.40891	-20.2553	-34.7517	-13.7528	-24.9254			6.97747	9.47157	4.52919	5.81509	5.44837
-7.62476	-26.7746	-32.3887	-12.9497	-26.9676			8.0285	9.04695	4.81794	5.93244	4.10178
-10.6856	-21.4609	-35.4523	-14.3833	-26.4438			6.36357	9.60183	4.7434	5.29964	2.66095
-11.6948	-20.3696	-34.4544	-13.9326	-28.3321			5.69621	9.88575	4.57921	5.48701	2.26037
-8.78719	-18.4093	-34.2527	-18.1384	-28.2612			10.1126	9.92555	5.03785	5.80925	2.09308
-10.5456	-19.8239	-34.3646	-12.0285	-28.752			9.82441	10.0566	5.11016	4.88855	4.26654
-11.2346	-17.5111	-30.6796	-13.6449	-30.8289			6.63573	8.37991	4.97078	5.77109	2.40055
-7.86938	-19.0835	-30.2282	-13.163	-27.6811			9.43281	9.66032	4.35664	5.66682	1.72594
-16.9394	-18.9881	-32.7589	-14.9296	-31.9743			9.30854	8.64044	4.34957	5.9116	3.39725
-19.5168	-18.8264	-31.7126	-17.4534	-29.729			6.74816	9.52065	4.83049	6.10273	2.46123
-15.6018	-18.4583	-31.2601	-18.2621	-32.9649			6.55714	8.88984	4.37426	5.31452	2.56324
-18.0625	-21.4949	-32.2613	-16.9878	-28.3677			6.31297	9.60527	4.61281	5.53565	2.25889
-16.9391	-19.7367	-31.2445	-21.9065	-31.6889			8.19328	8.29483	4.59516	5.46333	1.90784
-18.7575	-19.7765	-32.9534	-17.2774	-30.2229			7.55134	9.47717	4.95717	5.05017	3.21107
-17.0715	-19.9515	-33.0448	-15.4698	-29.8176			8.13433	9.17275	4.38455	5.03588	2.33215
-19.1198	-21.7453	-34.5048	-16.6034	-31.0151			6.84081	9.6807	4.5423	4.88217	1.27295
-19.2351	-23.29	-39.4891	-12.9923	-26.2504			7.90031	9.72109	4.59152	5.1158	2.73663
-19.1526	-19.7951	-37.5866	-15.4026	-30.4522			10.0255	7.97157	4.622	5.94379	2.80659
-21.5023	-22.0779	-34.7951	-15.6898	-30.3154			9.50942	9.32872	4.30037	7.54477	2.92961
-14.9542	-21.0964	-33.2366	-13.4566	-26.792			11.8349	8.4734	4.84766	7.0764	2.89156
-16.8815	-22.1452	-32.1208	-17.559	-27.9644			8.94584	9.52016	4.95058	8.16245	2.86191
-15.3903	-20.8597	-37.1116	-13.7893	-28.5401			8.0358	8.04221	5.1267	6.56223	2.54542
-14.8191	-22.5815	-35.3426	-11.963	-30.7605			12.6316	9.58715	4.97798	5.70034	2.13205
-16.2412	-22.1069	-34.5295	-15.4572	-29.7602			7.50175	9.41316	4.69135	5.15011	2.08555
-21.1424	-22.9691	-35.3896	-16.7874	-29.5749			7.47152	9.18134	4.47499	5.43396	2.3937
-17.2379	-25.9585	-33.9087	-14.5951	-29.6195			5.84228	10.1416	4.28842	5.72563	1.51721
-18.6817	-22.9242	-36.5601	-15.3606	-29.597			8.11395	9.1243	4.23715	5.64384	2.16173
-13.4161	-22.9611	-34.2524	-16.1725	-31.4905			7.16643	8.22729	4.67861	5.75174	3.19191
-12.6797	-19.6562	-32.3574	-18.327	-31.5192			6.05688	8.58442	4.63094	6.41459	2.85386
-12.1157	-19.5679	-32.8241	-17.9375	-31.6404			5.68435	8.44891	4.86438	5.93708	2.00045
-15.0753	-21.7058	-35.2669	-18.0872	-32.7733			4.76151	8.99918	5.12572	5.64374	2.60987
-19.8626	-20.599	-33.1052	-15.1668	-33.2636			6.71838	8.45428	5.12451	5.91206	1.95429
-15.9313	-19.6172	-33.3268	-14.0889	-32.5847			6.99913	9.1303	4.68338	7.01934	1.76062
-13.647	-19.6082	-34.0123	-12.6676	-31.6926			7.06398	9.12692	4.67237	6.35859	2.23121
-13.4384	-20.5689	-33.7753	-20.594	-32.5177			10.426	9.2064	4.50911	5.70876	1.83324
-13.2514	-18.4784	-32.1883	-14.6728	-31.0081			10.1084	8.1185	4.31619	6.14448	1.88634
-17.2294	-20.2197	-32.6161	-16.4589	-28.9677			8.41945	8.66016	4.40903	6.02185	1.8585
-12.2814	-19.4412	-32.855	-19.9506	-28.6538			8.44689	9.50127	4.61521	6.62258	2.06316
-18.2684	-20.181	-33.8647	-17.7146	-32.5042			8.07195	8.44462	5.00152	5.81249	1.57141
-12.4521	-18.6797	-33.6277	-23.8162	-33.3976			8.2573	10.0249	5.02781	6.49935	2.08713
-14.6352	-18.5325	-35.3541	-20.7473	-32.0551			9.0265	10.087	4.84425	6.48356	2.38695
-10.0372	-18.7468	-35.9503	-23.0942	-33.6799			7.20105	9.41787	4.80921	6.22788	2.13897
-7.37688	-18.7414	-36.6319	-22.2023	-34.1009			11.4056	9.9099	4.75155	6.24294	2.19384
-3.7887	-19.9548	-35.8481	-23.4852	-31.743			10.7351	9.93646	4.80471	6.11782	2.69394
-7.95784	-19.6105	-35.9705	-23.8547	-33.7797			12.1455	9.48365	4.56064	6.93323	1.85843
-12.8369	-20.9026	-35.4486	-25.3932	-32.4972			10.6273	9.62	4.27964	6.25033	2.54834
-11.2252	-23.0164	-34.2139	-22.2381	-33.3791			10.5526	10.5532	4.13774	7.18347	2.12565
-15.8807	-20.2231	-36.7594	-22.343	-34.9757			7.20243	10.2166	4.50229	5.2562	2.47292
-15.522	-22.1858	-37.4719	-22.8004	-32.5514			5.65769	8.70003	4.8257	7.39054	2.27689
-10.6026	-23.6415	-36.6237	-27.3821	-34.3638			7.18159	9.77068	4.71832	6.64859	2.86592
-9.05544	-18.8358	-38.5961	-25.8815	-33.948			9.4621	9.59486	3.07862	6.69716	2.73624
-13.1103	-22.2074	-37.3196	-24.99	-32.4299			9.09567	9.81922	3.42525	6.51984	2.5684
-10.9295	-22.3223	-37.0224	-24.0175	-30.7753			9.26005	8.0536	2.63159	7.03996	2.66806
-11.3578	-22.0076	-34.2232	-20.6221	-34.0166			9.22156	9.65722	2.73029	7.37821	2.3341
-8.93813	-24.2923	-33.3959	-22.6599	-31.6669			9.06931	9.23724	2.49123	6.15815	3.11909
-11.344	-19.3164	-34.5331	-21.6824	-33.7351			11.6726	9.63762	3.06718	6.37542	2.49816
-9.79631	-21.5193	-35.253	-22.4101	-33.8383			12.226	9.77572	2.66267	6.81223	2.5422
-2.97336	-20.7399	-35.8442	-19.7645	-32.0201			11.2674	10.5946	2.99253	6.69191	3.22912
-6.78487	-20.328	-34.07	-21.8784	-32.3849			8.22105	9.24727	4.26564	6.61223	2.82259
-1.7289	-20.9584	-34.8441	-22.2011	-34.1489			7.27731	9.13459	4.14842	5.67486	1.8709
1.85555	-22.1521	-34.9655	-23.9937	-32.283			4.84343	8.96703	4.1757	6.21739	2.14018
-6.32266	-22.2372	-37.0483	-24.1557	-33.2413			5.78473	8.85425	3.80967	5.82487	2.6347
-9.11049	-19.0216	-36.3403	-23.6577	-35.8456			6.89906	8.20698	4.02459	5.75739	2.42994
-10.0908	-17.0206	-33.3872	-26.384	-36.4425			5.18978	9.04956	4.47572	5.39177	2.29015
-10.8637	-18.8354	-34.9272	-28.9834	-33.1635			4.36668	8.14495	4.91759	6.60684	2.65324
-12.3142	-19.3791	-33.5943	-28.0198	-33.1095			5.11226	7.63167	4.65912	6.36254	2.85696
-8.06404	-15.5329	-34.6539	-28.0322	-34.3821			6.21507	7.23408	4.55159	6.83515	2.80937
-9.44319	-19.0706	-34.0565	-23.5558	-34.2727			4.63597	9.26809	4.9579	7.09646	2.6038
-7.80984	-16.2812	-33.207	-25.3815	-31.578			4.67203	8.53526	4.5124	7.02333	2.52705
-11.4885	-19.0841	-32.9965	-22.4052	-31.8006			3.9808	9.56613	4.76549	7.69586	2.25655
-12.2601	-19.2245	-30.0982	-26.7287	-29.848			4.07306	8.88731	4.34438	7.33643	2.37727
-15.1008	-20.4402	-32.1692	-25.7165	-32.1542			5.38706	10.5634	4.30443	7.27178	2.42452
-12.4261	-22.2726	-32.11	-25.4969	-31.5975			8.55402	10.4522	4.87431	7.03244	2.21023
-13.3986	-18.1731	-32.7784	-27.4616	-28.8861			6.66743	13.0492	5.04924	7.64381	2.69399
-10.8283	-20.9963	-33.8111	-27.6891	-30.2781			7.77883	11.4627	4.36389	7.11014	1.85934
-6.78375	-22.2943	-32.1331	-23.8523	-34.6907			7.08258	9.7602	5.03075	6.24909	1.66524
-7.87863	-18.6956	-31.5986	-28.2576	-31.9386			12.5174	11.098	4.90573	6.56161	1.66527
0.836197	-23.041	-34.9113	-25.8897	-29.8804			12.3581	11.3064	4.37391	7.17693	1.63476
8.4489	-22.4004	-34.7705	-27.6686	-30.6442			12.1313	10.7132	4.33245	7.2355	2.74443
-1.59416	-23.322	-32.0188	-27.2343	-29.0896			11.4815	11.4359	4.56655	6.30402	2.03045
-0.414978	-23.4819	-32.585	-26.8653	-32.3798			16.2646	11.6055	4.04554	6.74528	2.89873
5.41881	-20.118	-32.447	-29.3677	-29.3642			14.7775	11.1707	4.89855	6.20075	3.34103
1.31413	-19.54	-32.235	-27.2463	-28.9905			13.4424	11.9919	5.07672	7.17476	2.2951
4.55513	-19.8335	-30.7423	-27.3901	-29.0034			13.6087	11.074	4.89499	5.97085	2.21102
-2.7744	-19.5569	-31.6976	-26.7722	-28.8955			7.85408	10.9667	4.8001	5.94004	2.58485
-14.4002	-22.0879	-31.0677	-27.5682	-29.097			9.29102	10.7864	5.29946	6.37272	1.94236
-8.95076	-19.1437	-31.3283	-29.2948	-28.7914			6.39695	10.9726	4.96852	7.07459	1.82532
-12.9339	-19.9576	-36.9931	-32.3749	-29.4594			5.14199	11.8689	5.25522	6.72669	1.94035
-9.31104	-19.7513	-35.9241	-27.3211	-29.645			9.08502	10.6852	5.08177	6.34776	1.92271
-11.0968	-21.5289	-35.9809	-27.4695	-31.9208			7.19317	11.3904	5.03265	7.10203	2.07679
-12.7709	-21.5817	-33.4053	-34.7523	-33.7095			5.91925	11.9476	5.10054	6.6144	2.16767
-14.6193	-23.9966	-33.5599	-34.3488	-31.6328			5.85486	11.4843	4.98835	6.65496	1.71669
-17.2125	-20.8474	-34.1999	-26.561	-30.7664			6.88282	11.1673	4.91223	6.89654	2.15337
-10.5212	-21.4806	-33.8376	-21.6832	-32.284			8.87347	10.1844	4.73711	6.09983	1.45901
-15.9853	-23.0647	-37.4334	-23.0609	-32.8199			4.9591	10.8843	4.99965	6.29087	1.80686
-16.3309	-19.6832	-34.131	-22.1448	-32.4859			7.66794	10.6811	5.09054	7.40188	1.64697
-11.9437	-18.903	-33.9899	-23.9951	-33.583			8.24356	10.975	4.53973	6.07456	1.75302
-15.6459	-16.4223	-34.3676	-23.5604	-31.7643			10.3109	9.81764	5.04353	6.38347	2.0701
-5.81538	-19.7932	-36.4742	-25.7334	-28.9918			10.0534	10.3698	4.79338	6.71935	2.36939
-9.28867	-17.9432	-35.2411	-25.3133	-30.4957			10.4634	10.7796	4.97165	6.75045	1.58034
-13.2996	-15.7603	-34.8233	-25.9168	-29.5575			11.1045	10.0172	4.71138	5.94619	1.71665
-11.3978	-14.7624	-35.1525	-23.935	-30.2981			10.8898	8.20375	4.0824	6.1835	1.72122
-10.4991	-15.6753	-35.9896	-24.333	-30.633			11.6053	9.86953	4.70169	5.66162	1.65858
-14.4114	-13.4265	-36.1074	-22.9726	-30.3833			12.1778	8.01304	4.74581	5.98657	1.79998
-12.4324	-16.2348	-33.6926	-23.8419	-30.747			10.04	7.05363	4.9969	6.09649	1.73126
-15.927	-16.5914	-36.2813	-19.6504	-29.396			12.4985	8.5787	4.60339	6.14758	1.77759
-19.8962	-16.837	-35.1134	-21.8336	-30.8544			13.7578	8.11371	4.53695	6.02667	1.81646
-15.4949	-16.9811	-33.9212	-21.9621	-27.1112			10.5638	8.66412	4.59042	6.51167	1.86847
-15.106	-18.3409	-35.2933	-23.1945	-29.9621			11.7653	8.58861	4.38177	7.27198	1.9599
-15.7648	-21.8031	-37.465	-22.7487	-28.8379			11.834	11.1445	4.85212	6.45061	1.46665
-12.2361	-19.1736	-35.7475	-21.5759	-30.0793			8.48372	11.076	4.92833	6.58023	1.47467
-12.7845	-18.1359	-36.8265	-27.6674	-32.6236			12.3141	9.97168	4.85308	5.42734	1.75168
-14.7102	-19.2185	-35.0634	-21.9555	-30.0394			8.996	11.1813	4.9308	5.74164	1.45452
-12.6884	-22.1599	-35.2086	-23.5857	-33.3485			8.84485	11.064	4.79629	6.35529	1.7927
-7.91484	-19.3747	-34.8741	-23.017	-31.6246			9.6855	10.8553	4.54652	5.2188	1.62018
-10.8771	-21.6242	-36.0919	-22.6329	-30.7194			10.6048	10.4414	4.77685	6.0199	1.7643
-13.5078	-21.4986	-34.7714	-25.3056	-35.0408			10.7396	11.9355	4.98693	5.51909	2.1496
-12.422	-22.0557	-35.719	-21.6929	-33.4962			10.7881	11.193	4.81853	6.1194	2.68346
-15.2961	-18.726	-37.9188	-19.4344	-32.2783			6.88814	10.7829	4.88685	5.35682	2.4343
-10.6775	-17.9037	-35.9194	-21.5028	-32.0259			8.10351	9.46291	4.40952	5.97543	2.98636
-10.1426	-19.4303	-34.5718	-25.4822	-28.9108			10.8763	10.3465	4.67732	6.35407	2.57914
-12.7692	-18.6987	-36.1824	-27.7689	-34.2873			11.6596	10.2386	4.7656	6.53788	1.97236
-10.5032	-18.9963	-35.4604	-23.6889	-33.2652			13.3534	9.37688	4.70258	6.73535	2.46028
-13.1578	-17.9319	-35.6075	-23.8022	-31.3537			10.2416	10.8427	5.07152	5.94564	1.96727
-13.6167	-22.3406	-37.155	-27.2067	-32.2947			4.81824	12.4481	4.7759	5.32871	1.89169
-15.7919	-18.9967	-34.6127	-26.3931	-32.5628			11.8003	10.5055	4.14877	6.59508	1.69726
-13.9565	-20.4884	-40.1034	-25.4223	-33.5088			6.41329	10.188	4.42382	6.21392	1.70537
-14.2757	-21.399	-35.1567	-23.5995	-32.1935			8.48323	10.1395	4.83079	6.58188	2.37816
-17.983	-18.3038	-32.8433	-22.0721	-31.2353			7.21005	10.4411	5.0881	6.42106	2.09728
-19.9116	-18.8535	-33.5313	-25.6616	-31.9203			7.5611	10.0937	4.7045	5.83162	2.1088
-16.8201	-18.7146	-33.2829	-23.9006	-30.281			7.32607	10.9252	4.9207	6.5609	2.13003
-18.171	-20.4373	-36.3986	-24.9007	-32.4451			8.68175	10.3082	4.59059	5.7652	1.51351
-18.0951	-20.0995	-35.6155	-24.9852	-32.8707			6.2314	9.83694	5.35782	6.4423	2.22757
-16.5028	-18.0475	-35.1245	-25.1443	-31.8438			9.52485	11.7841	4.61757	5.3576	2.19434
-16.3493	-18.2928	-32.9049	-27.5745	-30.6206			6.22135	11.9892	4.90346	5.71428	2.59037
-16.8514	-20.5764	-29.637	-27.0721	-31.6026			4.09004	10.4331	4.66554	5.84891	2.28231
-18.7017	-20.3568	-28.4934	-26.4552	-31.5109			6.56395	11.2113	4.67131	5.45395	2.47896
-16.5715	-19.7811	-34.7218	-25.1007	-29.021			6.71292	10.6392	4.56257	6.40364	2.60092
-16.2152	-19.8605	-32.9701	-23.9904	-31.4077			6.78813	10.3392	4.28584	7.16844	2.1016
-15.2133	-21.7695	-33.0338	-24.1871	-31.9409			6.255	11.0255	4.63532	6.37267	2.1272
-13.6688	-19.0465	-33.9778	-29.7998	-30.1429			5.59559	10.1626	4.02121	5.79386	2.12193
-16.6311	-21.0436	-33.1379	-23.6274	-31.6821			7.02459	10.3822	3.64881	5.3529	1.85431
-16.6593	-22.5034	-33.1138	-26.0441	-31.993			6.08966	10.5026	4.98985	3.52464	1.83284
-13.1819	-25.6065	-32.6636	-23.1622	-30.4951			7.36785	10.7507	3.77577	3.55738	1.5769
-10.3774	-20.2917	-34.072	-25.6669	-31.7182			7.94457	8.24595	3.50233	5.25718	1.52995
-7.2278	-20.9206	-40.8154	-22.8468	-30.9979			8.36177	9.22803	3.65909	5.93936	1.77527
-10.8862	-18.808	-38.4831	-19.5503	-33.8633			12.5492	9.65471	3.45153	4.99582	1.90978
-11.9455	-18.3987	-35.2703	-22.0028	-33.8713			11.1287	9.44141	4.20508	5.35822	1.82831
-15.0122	-19.2697	-37.6163	-24.4958	-30.3915			8.94078	9.02243	4.89546	5.10593	1.7273
-19.1675	-19.9914	-35.7024	-24.0928	-28.1509			11.2306	8.7703	4.51534	4.85155	1.65714
-16.5712	-21.369	-32.6082	-24.5668	-31.5858			9.68708	10.3328	4.47135	4.92121	1.90105
-17.9819	-19.1369	-33.004	-24.1067	-29.7903			9.01444	10.9047	4.92473	5.6653	1.57918
-14.0121	-22.2146	-34.4751	-23.0524	-29.1972			10.0857	9.06158	4.84421	5.94933	1.85472
-12.3895	-22.9406	-34.6338	-23.6464	-28.5166			10.5175	8.96496	4.55263	5.88192	1.72551
-7.78545	-24.9402	-34.3759	-28.0769	-28.7725			8.82726	8.70675	5.11549	5.54513	1.68308
-13.641	-21.268	-34.4731	-29.4726	-32.1358			9.30221	8.09344	4.72458	4.7569	1.89571
-15.8433	-22.7145	-31.9861	-28.897	-33.1798			9.1463	8.86012	4.08793	6.04631	1.97503
-13.4616	-27.3473	-31.6604	-25.7009	-31.4669			9.4884	8.74903	5.06914	5.65434	2.03385
-12.2666	-25.0378	-31.3404	-26.8354	-32.2493			10.2129	10.3907	5.00205	5.4977	1.72526
-11.8177	-19.9805	-35.276	-24.891	-32.1248			8.62376	10.1587	3.63417	6.25593	1.81531
-16.071	-26.7095	-34.8794	-24.0373	-30.4946			9.53456	10.5108	2.99513	6.25133	1.59331
-15.1414	-23.8497	-34.7778	-21.4445	-29.2735			6.57717	10.1941	4.18813	5.78452	2.21553
-17.7525	-26.3734	-33.3797	-23.1145	-30.7875			10.2128	11.0056	3.72228	5.70054	1.72545
-15.6408	-27.8209	-34.1914	-27.8031	-29.2382			9.85067	9.61022	4.86653	6.49138	1.70148
-13.687	-26.589	-34.158	-26.0329	-29.9961			9.42702	9.8651	4.33574	4.46887	1.70972
-15.6578	-27.7586	-37.0245	-27.4833	-32.5515			10.1842	9.63345	3.86275	5.57608	1.6219
-11.9484	-22.6193	-37.0388	-24.9072	-29.966			10.9089	11.0449	4.29017	5.11664	1.55374
-15.0732	-24.6346	-35.6068	-26.8572	-28.0801			8.25175	12.8691	3.96391	5.4835	1.81527
-19.0597	-19.973	-37.322	-25.5502	-29.7902			10.657	11.9922	4.36725	5.34279	1.69719
-17.0704	-17.9516	-34.2006	-26.5908	-30.5585			9.16881	11.2095	4.6355	5.53967	1.5475
-15.1471	-19.5607	-32.7836	-26.5679	-29.9296			11.1462	10.8158	4.67844	5.69067	1.57304
-10.0201	-19.3366	-33.4478	-23.3955	-32.2037			10.8624	11.9616	4.37108	5.76832	1.47627
-12.2434	-19.3756	-32.3123	-24.8239	-26.5188			12.1599	11.9345	4.26596	6.47799	1.80457
-18.2293	-18.7132	-32.6977	-27.6507	-27.5606			9.87049	9.78413	4.62547	5.73769	1.96443
-14.5449	-21.1797	-32.9732	-27.1512	-28.4142			7.66593	9.77874	5.18443	5.73233	1.48395
-10.8269	-15.7764	-29.6998	-29.5154	-31.0734			7.15032	9.6268	4.60864	5.55984	1.76352
-15.2316	-21.4201	-29.7258	-25.9554	-28.4891			9.2269	9.81525	4.91617	5.59722	1.86132
-13.8041	-17.2257	-33.1541	-25.3326	-32.0075			10.4293	7.98489	4.71497	5.31016	1.69803
-18.1365	-16.8566	-36.2353	-26.8102	-31.719			9.39695	8.76594	4.93492	5.34026	1.80432
-17.8673	-17.2157	-33.8546	-25.8309	-28.5369			8.80285	9.17393	4.71102	5.19909	1.79114
-12.1118	-17.8232	-32.7658	-21.8511	-32.755			6.65426	9.48871	5.15231	5.79788	1.84412
-15.8735	-18.0093	-34.8092	-23.4208	-29.8855			4.6079	8.7811	5.61579	5.86557	1.55349
-15.4848	-18.2586	-31.9124	-22.8254	-33.7709			6.52723	8.41209	5.16607	5.36019	1.74879
-13.2645	-15.8963	-32.3857	-23.7101	-35.3252			5.91317	8.09473	4.67011	5.60572	1.7982
-17.1692	-20.1145	-30.9615	-22.8354	-35.4412			6.98394	8.24414	4.6896	5.60545	1.94867
-16.6222	-18.5916	-30.0009	-23.992	-32.4204			9.0184	8.137	4.86315	4.87321	2.26674
-12.8743	-16.0218	-30.4912	-22.752	-34.0451			5.52448	8.40394	4.68918	5.70492	2.03866
-12.6627	-20.0011	-30.9595	-24.4089	-32.808			5.88272	8.47399	3.88756	5.7937	2.08653
-12.6598	-19.7793	-34.1826	-23.675	-34.9584			6.61835	8.64274	3.3613	5.02233	2.10659
-6.3186	-19.0438	-34.9265	-27.1187	-33.1601			5.76464	11.4315	3.68031	5.19462	1.86503
-8.47247	-20.5795	-35.4623	-26.0866	-33.2803			10.6559	11.3512	3.62844	5.0736	2.09543
-0.944992	-18.7463	-32.4092	-20.6123	-32.7785			11.5528	8.58128	3.62403	6.04232	2.03994
-5.72856	-17.5761	-30.5348	-20.3092	-35.302			10.8995	8.57499	3.15088	5.56564	1.77753
-2.81767	-20.2725	-29.014	-22.6036	-33.0947			13.1788	10.3556	2.82955	5.99886	2.25123
-9.2198	-18.3227	-29.7457	-21.5072	-32.4508			9.81415	9.1152	3.4172	6.38553	1.86698
-5.80807	-18.8626	-31.6066	-22.5402	-33.6232			7.07429	9.01952	2.98451	5.7774	2.25644
-4.76712	-17.8386	-28.122	-19.062	-31.6615			9.14781	8.44761	3.52148	5.72204	2.01436
-4.93387	-20.2164	-30.1523	-21.1856	-32.2887			12.3667	9.63221	4.96	5.4557	2.25051
11.3359	-18.515	-29.3795	-22.5877	-30.4128			17.1532	8.38175	4.69523	5.65452	2.53453
2.14696	-21.7899	-30.8318	-21.0695	-30.3517			17.6655	9.34905	5.41157	5.13838	2.61438
14.127	-19.8379	-29.9663	-21.5421	-30.4982			16.3693	10.051	5.45862	5.57821	2.3048
1.35201	-18.8403	-33.7186	-22.9789	-30.7445			12.8685	9.52454	5.11969	5.22264	1.71736
14.7066	-23.4461	-31.4995	-21.7305	-34.5767			17.2251	10.195	4.72995	5.2737	2.32483
6.32977	-23.8457	-34.666	-20.7809	-33.3553			12.007	7.55002	4.70785	5.79221	2.34439
0.317291	-19.0994	-33.5825	-22.3901	-30.5703			15.4698	8.6732	5.02237	5.83232	2.5848
1.1039	-17.7045	-33.3986	-19.6517	-33.7824			17.2462	9.51781	4.8636	5.6678	2.7421
-7.18867	-22.5703	-28.8447	-19.5251	-29.8604			11.5248	9.32415	4.82903	6.1324	2.40631
-8.39523	-22.935	-32.2045	-21.1935	-29.6263			10.6964	9.79399	5.27241	5.98652	2.39747
-11.5454	-16.9679	-32.4228	-21.2033	-29.5615			11.9684	8.65009	4.89848	6.21206	2.53572
-7.31648	-17.423	-37.6427	-24.1115	-30.3235			8.83963	8.30954	4.25374	6.44589	2.38278
-10.0887	-23.4988	-30.6378	-22.8687	-33.0995			9.6844	8.43402	5.45415	6.19157	2.15601
-7.72511	-19.9775	-32.7586	-23.5682	-31.4758			6.60631	8.70685	5.0878	6.08335	2.01174
-7.93411	-20.6288	-32.6329	-20.8443	-33.1207			10.7427	9.19034	4.63623	6.07408	2.31914
-2.519	-20.6068	-34.6113	-20.4215	-35.0414			15.8189	9.11824	5.2601	6.36827	3.04698
-5.61221	-18.858	-32.9339	-21.366	-34.6955			14.4402	9.2691	4.5081	5.81051	2.80877
-2.15491	-19.0753	-32.8504	-22.0836	-30.5649			14.6866	8.49501	4.73573	5.50434	2.27112
1.08691	-24.0674	-34.7373	-22.397	-31.2627			12.4157	9.60277	4.50801	6.29984	2.49128
-3.96225	-22.2402	-29.6433	-22.6122	-30.7084			11.988	9.24556	4.80816	6.29302	2.49521
-6.74103	-24.1372	-33.2359	-20.5046	-31.6589			11.7222	8.84527	5.07958	5.44107	2.56376
-5.31323	-18.2026	-34.519	-20.2321	-31.5463			11.4301	9.31054	4.49789	6.21467	2.01934
-7.09721	-20.3764	-35.5879	-21.3898	-33.7546			10.9736	9.94611	4.94877	5.74967	2.36832
-11.105	-19.8101	-34.1425	-22.4834	-28.367			10.4701	7.55806	5.04511	5.9544	2.19808
-14.4326	-21.4108	-32.4904	-25.1507	-32.0766			12.4366	9.77879	5.1362	6.1909	2.23067
-7.46645	-20.629	-33.1075	-21.3477	-28.1133			11.1678	8.53495	5.15993	5.90153	2.64833
-8.70587	-17.4014	-32.4896	-23.5248	-33.1138			9.78318	8.74997	4.88443	5.85262	2.41827
-6.39206	-16.6474	-34.581	-18.7296	-32.0696			11.9447	7.51635	5.06152	5.61644	2.44551
-7.71526	-18.0141	-32.2926	-20.0979	-30.658			10.8212	6.19298	4.70503	5.67222	2.44703
-5.97214	-20.6356	-31.8268	-21.2989	-31.0904			12.6289	7.71212	5.27459	5.68515	2.6709
-6.02245	-20.3543	-34.9946	-20.3212	-32.5074			15.4413	7.03237	4.74417	5.61046	2.55796
0.0616455	-25.9859	-32.9409	-22.3802	-31.6292			12.8252	7.88491	5.24995	5.59569	2.31582
-4.72545	-23.0837	-31.2721	-23.3158	-33.985			5.51481	8.01349	5.05008	5.83917	3.03735
-6.73656	-26.2749	-35.9077	-18.9231	-33.2982			11.9188	7.08621	4.7641	5.81255	2.44659
0.108261	-21.4908	-33.5381	-20.6535	-31.0202			9.55399	7.29184	5.20651	5.42238	2.73409
2.42393	-24.5397	-31.6069	-20.641	-32.5847			16.2007	7.01883	4.50516	5.69667	2.25151
-1.57672	-24.7861	-31.7718	-19.1797	-31.9297			13.4597	7.79465	4.2323	5.99352	2.39332
-3.47163	-22.2101	-30.7761	-21.7416	-30.4296			14.1593	7.96524	4.24238	6.4251	2.42232
-3.46454	-24.4052	-30.372	-19.0269	-29.2432			13.8203	7.91356	4.80051	6.45913	2.00517
-12.3234	-20.0898	-33.5255	-20.3819	-32.4567			13.5039	7.09206	4.46786	5.92747	2.54334
-5.49812	-20.2197	-32.8555	-21.1826	-27.9982			11.5464	6.56895	4.95451	6.01557	2.27098
-7.99953	-15.5826	-32.6804	-21.7573	-30.4399			11.6306	6.66321	4.98417	6.05925	2.33681
-0.625748	-16.6125	-33.9926	-18.7135	-32.3533			14.1633	7.73725	4.77354	5.63956	2.18816
-1.55615	-16.982	-35.0165	-20.8988	-32.0706			12.711	6.9464	5.07402	6.64727	2.73782
-3.6019	-16.6178	-33.4967	-19.2874	-32.4079			12.3235	6.98424	4.71927	5.82954	2.83613
-6.38745	-17.17	-33.1987	-19.1438	-34.0932			7.07274	6.85611	4.47254	5.7322	2.43026
-5.8056	-15.6918	-30.9066	-16.8788	-30.1104			9.4475	7.51598	4.53739	5.51101	2.69722
-3.8889	-16.6876	-33.7899	-18.3774	-28.6363			10.3987	8.53633	4.59411	5.30943	2.14429
-4.39856	-16.9089	-32.3393	-22.3709	-27.6567			14.9148	8.29189	4.47782	5.6564	2.34256
5.3911	-17.1348	-32.8157	-19.4343	-29.4573			13.0612	7.21388	5.04491	5.36962	2.20525
-2.70215	-18.4884	-34.1187	-19.595	-28.5414			12.3616	8.56021	4.95637	5.77407	2.35485
-5.63283	-17.6055	-35.0436	-18.0389	-30.0793			11.8857	8.40685	5.02393	5.98094	2.5765
-2.58511	-20.2502	-34.3192	-20.3383	-25.7406			10.5133	7.72604	4.77892	5.90367	2.07133
-5.14565	-17.8911	-34.5902	-18.9856	-26.5212			8.33157	8.0233	4.56373	5.4124	2.37487
-4.78886	-21.2978	-33.1599	-20.841	-27.7039			8.80854	7.31054	4.88593	6.16003	2.26132
-3.63591	-22.913	-33.5014	-21.6095	-28.9666			7.62763	6.92941	4.72429	4.79213	2.10638
0.335083	-21.5748	-34.632	-21.0545	-28.628			9.47054	7.30468	5.01866	5.45539	2.02668

## Sheet: Supplementary Fig. 9d
Angle							PE RMSD
sim1	sim2	sim3	sim4	sim5			sim1	sim2	sim3	sim4	sim5
-28.4462	-28.4462	-28.4462	-28.4462	-28.4462			1.16613	1.40361	1.25087	1.21755	1.21448
-25.2527	-29.8813	-26.2144	-28.3211	-28.5394			2.29304	2.5117	2.42264	1.79027	2.32424
-27.4696	-28.4197	-28.4482	-32.6138	-30.9917			1.84579	1.95555	1.78472	2.19052	2.3559
-25.2737	-30.3744	-29.6997	-33.3957	-29.4995			1.35808	2.76059	1.65671	2.26021	2.18044
-29.7465	-30.4494	-27.5143	-29.1654	-26.3821			1.29533	2.34098	1.47319	3.15734	2.38377
-29.7471	-33.6064	-26.6018	-32.7043	-28.4536			1.9513	2.35971	1.67358	2.96242	1.52665
-29.3686	-33.86	-27.6177	-34.7517	-27.798			1.89051	2.57676	1.79578	3.02345	1.63139
-29.6	-34.5184	-29.2043	-33.6845	-24.9949			1.90914	2.46563	1.9977	2.27995	2.74873
-28.7584	-30.5696	-32.7435	-32.9166	-24.7013			1.93558	2.85332	1.81984	2.56536	3.5814
-28.2415	-32.2473	-28.7899	-32.0224	-23.666			1.86988	2.22507	2.22404	2.53308	3.24971
-24.1719	-34.6149	-31.0874	-31.3904	-24.1286			2.28978	2.52361	2.95781	2.60151	2.95379
-26.9055	-33.3802	-25.9492	-32.3688	-24.4809			3.02016	2.35793	3.25944	2.70299	3.11265
-28.9513	-33.9106	-27.4235	-32.7628	-25.5699			2.97556	2.32613	3.37839	2.40732	3.09515
-30.8792	-34.237	-25.2357	-30.4239	-27.3251			2.95352	1.92959	2.99609	2.19031	3.16324
-29.5843	-35.5186	-28.786	-27.855	-25.9136			2.88418	2.10758	2.53313	2.34259	2.42772
-30.8188	-37.4158	-29.026	-29.6075	-26.2101			3.02554	2.235	3.09474	2.39978	2.17062
-31.4796	-33.5297	-27.3168	-32.6703	-24.8927			2.71978	3.39306	2.55537	2.63544	2.87706
-32.4898	-35.2768	-30.1959	-30.1225	-28.0555			2.92333	3.01129	2.62785	2.77393	2.56016
-28.8583	-36.2894	-32.6253	-30.5903	-25.8518			3.17357	3.46369	2.68958	2.54234	3.80206
-33.7219	-33.1028	-32.4457	-32.5435	-26.9318			3.27815	3.11807	2.54988	2.5043	3.46924
-33.5513	-37.0092	-29.6426	-32.9411	-24.9305			3.2279	3.59444	2.85356	2.15896	3.34611
-35.4086	-31.9574	-33.3072	-33.8819	-23.6598			3.81792	2.92864	3.31153	2.15269	2.32966
-37.1828	-33.9322	-35.0587	-34.6786	-25.3251			3.91816	2.86907	2.96505	2.87925	2.77072
-36.2572	-33.1478	-33.1409	-31.5954	-27.7343			3.36048	3.01407	3.69601	2.49987	2.60568
-34.9141	-33.0995	-33.6667	-32.0655	-27.7534			2.92099	3.41417	3.46848	2.29999	2.98354
-32.8636	-33.5564	-34.0596	-28.3068	-29.0838			3.25231	3.62652	3.06949	2.50412	2.51627
-32.5305	-31.4963	-33.1841	-30.7269	-27.2093			2.45782	4.02475	2.53029	2.1068	2.65877
-32.7896	-31.8191	-33.7422	-32.4875	-25.286			2.69618	3.62792	3.03927	2.86835	2.32105
-29.492	-30.6935	-35.7047	-34.252	-25.1075			2.42552	3.66011	2.93898	2.4297	2.6029
-29.6539	-31.7866	-36.7654	-30.0522	-31.4296			2.96211	3.25568	2.63896	2.39984	2.23416
-29.5679	-34.7037	-33.1517	-28.5893	-29.3615			3.6119	3.74067	3.51249	2.61964	3.3032
-29.1016	-31.879	-36.2637	-28.4022	-27.0746			2.33646	3.59048	3.30035	2.85762	3.2279
-29.9838	-31.5435	-29.5196	-28.7875	-27.556			1.92891	3.39179	2.46572	2.42212	3.4716
-27.5991	-31.3269	-34.2667	-30.2688	-32.8649			1.38879	3.42153	2.62018	2.46119	2.82686
-30.1248	-30.6673	-33.4292	-30.1641	-33.1935			1.745	3.66459	2.78958	2.80866	2.64912
-27.9129	-32.2883	-28.889	-32.6847	-30.4525			2.39674	3.42549	2.81517	2.67106	2.9091
-30.93	-29.118	-34.3348	-29.6007	-31.6411			2.36516	3.56651	3.09926	2.59088	2.44835
-29.5819	-34.5494	-31.6442	-28.1992	-29.9018			2.5082	3.25693	2.62988	2.54844	2.98894
-29.5817	-33.6553	-33.6808	-32.0731	-28.799			2.19811	2.66695	2.60646	2.62894	2.80192
-33.0613	-34.2253	-34.3068	-29.3935	-27.2147			2.35337	2.77323	2.69034	2.36349	2.77801
-29.3775	-32.6483	-32.4845	-30.4419	-27.9119			1.39592	3.15867	3.0767	2.72648	2.26768
-32.7922	-32.9203	-35.9931	-34.0083	-32.3038			2.64825	3.07239	2.92589	2.63454	2.28142
-32.5083	-34.9853	-33.6835	-31.5495	-31.0408			3.03228	2.92171	3.16987	2.65423	3.3764
-32.3241	-32.563	-33.973	-29.6834	-30.2498			2.86107	2.97013	2.99349	2.8222	2.56744
-31.1767	-33.3341	-35.2411	-31.1091	-28.9257			3.02988	3.07014	3.38698	2.76165	3.36795
-30.5043	-32.2977	-35.3836	-33.98	-28.3853			2.44232	3.62001	3.65732	2.61126	2.43519
-31.6729	-33.9178	-33.2211	-32.3396	-28.9628			2.65621	3.3154	3.35337	2.70913	3.00273
-29.2696	-28.2512	-34.0288	-34.26	-27.221			2.43532	3.85341	3.08574	2.89237	2.53968
-29.1685	-32.9238	-34.2323	-33.5773	-27.961			2.86189	3.2912	3.44574	3.04008	2.53213
-30.7555	-32.4639	-31.0493	-35.173	-26.3839			3.15096	2.75281	3.84493	2.88222	2.66735
-31.2024	-31.2939	-32.1505	-35.3235	-28.3052			2.69768	2.75863	3.29017	2.48958	2.45066
-37.2287	-33.2296	-34.5722	-32.9043	-27.6641			2.87876	2.25165	3.13467	2.26008	2.48217
-31.7993	-33.8308	-34.6393	-31.7419	-25.5629			1.89303	2.49989	3.96828	2.26147	1.94072
-31.0147	-30.5784	-35.4677	-29.1274	-25.8554			2.44444	2.76268	3.17797	2.29704	2.46441
-26.7665	-33.0621	-37.2316	-30.9614	-25.6576			2.23727	2.71001	2.70412	2.09264	3.5064
-27.474	-33.3872	-33.0435	-26.5281	-24.0238			1.69563	2.86208	2.74605	3.0015	2.67325
-25.6798	-31.906	-33.4518	-31.6922	-28.8734			1.51676	2.36358	2.84634	2.76182	2.70737
-24.021	-31.3815	-36.1788	-30.051	-30.4236			2.26485	2.52038	2.64959	1.6642	3.3887
-29.4673	-31.0055	-30.9075	-31.2233	-26.0507			2.29786	2.63737	2.57278	2.77507	3.367
-29.5311	-29.2614	-34.8129	-32.0235	-26.4503			2.21179	2.68389	2.75769	2.69067	2.91375
-27.8983	-30.5245	-35.9662	-28.2007	-28.3003			1.43033	2.75863	2.4225	2.33943	3.09418
-25.2946	-30.3518	-33.1366	-30.5053	-25.8143			1.5914	2.38007	2.66735	2.35914	3.29652
-24.6672	-29.2344	-35.4818	-31.6091	-27.6934			2.12367	2.63831	2.44763	2.16978	2.42632
-26.9815	-30.4091	-35.6783	-28.1492	-28.2193			2.77382	2.53536	2.97082	1.58944	2.77953
-28.1327	-31.9059	-33.9975	-28.1873	-27.5255			2.33029	2.38596	2.99453	2.33036	1.88868
-25.4707	-32.394	-33.6596	-27.6716	-27.2503			2.66879	2.87137	2.93843	2.24373	3.27016
-26.5743	-31.3533	-35.9137	-28.5444	-28.6583			2.27828	2.28383	2.70505	1.19803	2.77371
-28.9069	-30.1189	-36.3445	-27.434	-28.8409			2.27583	2.58921	3.10447	1.38781	2.04937
-25.6688	-30.223	-38.192	-28.5795	-28.9799			2.271	2.34291	2.75181	1.09433	2.46458
-29.6433	-28.1408	-35.0369	-31.1714	-28.5427			2.51722	2.61512	3.06003	1.26281	2.26464
-28.1402	-30.5102	-37.5843	-31.8845	-29.1982			2.96805	2.35309	2.76918	1.38143	2.71256
-27.2685	-31.0615	-36.633	-31.5772	-29.938			2.26636	2.5497	2.87816	1.43378	2.37999
-26.1728	-31.3477	-37.2347	-30.6652	-31.1077			2.31981	2.33763	3.00422	1.64884	2.65207
-24.5872	-31.4318	-37.5681	-29.0469	-29.9669			2.30956	2.13589	3.26158	1.74955	2.62775
-31.2407	-32.7832	-39.5139	-31.5165	-29.3392			2.14399	2.26093	2.95876	1.91622	2.51825
-31.1408	-34.5915	-36.7434	-31.1463	-25.8528			1.97364	2.59016	2.5771	1.58085	2.44501
-30.214	-32.1635	-36.4039	-30.68	-27.3801			2.57478	2.49494	2.94584	1.74394	2.79735
-27.7349	-34.3742	-32.5699	-33.1782	-24.8804			2.75768	2.79089	2.93467	2.20172	2.66011
-32.4064	-28.5655	-36.4529	-30.9899	-29.2414			2.96863	3.00946	2.84726	1.35519	2.4477
-32.4541	-30.5804	-39.0602	-32.611	-27.2044			3.32766	3.84507	3.16948	1.77246	2.05372
-30.0608	-29.3367	-35.9373	-33.5194	-27.0575			2.40909	3.70292	2.71312	1.6654	1.88794
-32.8335	-30.2275	-35.2252	-29.3127	-26.9786			3.41841	3.65014	3.03079	1.63066	2.06734
-31.4341	-31.6279	-31.4538	-30.0676	-26.8148			3.20194	2.78232	3.40464	2.04981	1.99597
-30.9365	-31.2011	-31.9411	-32.7814	-28.6368			2.53802	3.9029	2.84076	1.82436	2.04874
-33.1501	-34.0399	-32.466	-32.3531	-26.491			2.3131	3.58852	2.88533	1.85704	2.77892
-28.5533	-33.0414	-30.6999	-30.3383	-25.9481			2.37476	3.93234	2.90488	1.79358	2.60605
-30.1346	-33.0954	-35.3	-31.1552	-27.8721			1.74566	2.62189	2.82696	1.74071	2.64114
-31.6872	-29.7488	-35.022	-32.0968	-26.7281			2.53903	2.7881	2.76556	2.50866	3.04559
-30.1935	-28.9712	-33.6483	-32.8172	-26.106			3.23344	2.92447	3.12816	1.54441	2.02025
-33.5432	-30.5591	-35.9805	-31.967	-29.0022			3.08012	2.64237	2.73552	1.63126	1.70337
-34.1536	-29.167	-33.7266	-34.0188	-30.45			2.65064	2.4351	3.02974	1.61498	1.75777
-30.3639	-28.7147	-35.9852	-34.1059	-27.409			2.45085	2.30025	3.05459	2.15057	2.15012
-29.3766	-29.4963	-33.914	-34.9664	-29.149			2.36394	2.81686	2.952	1.7554	2.37223
-26.5352	-30.2199	-37.1174	-33.5731	-30.3842			2.52573	2.73138	3.94582	1.65491	2.6394
-32.6879	-28.0618	-36.1364	-32.261	-31.5396			2.15951	3.37617	3.02808	1.95116	3.12012
-30.4137	-23.8984	-35.2311	-36.2488	-29.9126			3.02298	3.4732	2.92413	1.46415	3.38801
-27.726	-24.804	-35.4484	-34.5001	-30.8483			2.26111	2.53058	2.97026	2.16388	3.24323
-26.1751	-26.9435	-35.1348	-34.7423	-32.41			2.24177	2.11506	2.81598	1.88427	2.90167
-29.2247	-26.7389	-36.853	-33.3083	-30.401			1.96624	2.44878	3.01604	2.08167	2.94068
-26.2343	-29.6578	-34.0223	-33.5882	-29.9682			2.47749	2.17718	3.10212	2.15687	2.84324
-32.6003	-26.9539	-36.9717	-36.0284	-28.908			2.52049	2.12198	2.66233	1.77389	2.92055
-29.6621	-27.6629	-36.6932	-32.9078	-30.0326			2.74198	1.67393	2.91722	2.50721	2.09932
-26.4414	-29.6122	-35.8179	-36.0255	-27.0317			2.25661	2.46869	2.74697	2.4774	3.13927
-27.5002	-28.4109	-33.2011	-34.6274	-27.4333			2.00065	2.22659	2.75023	1.98712	3.01198
-30.6609	-26.3736	-31.8919	-34.7486	-26.7717			2.21815	2.44845	2.49065	1.77471	2.69916
-29.4419	-27.2611	-32.2014	-34.1376	-28.2292			2.2689	2.55657	2.91208	2.05874	2.96243
-31.4703	-31.7705	-32.3696	-32.9255	-26.3988			2.60584	2.44143	2.69848	1.50561	2.85096
-31.2604	-29.3003	-36.1669	-31.384	-28.0816			2.01286	2.46129	2.84571	2.13385	2.79221
-30.9491	-26.7169	-36.6765	-33.5492	-26.654			2.37354	2.29762	2.90236	2.6065	3.12695
-34.5389	-27.27	-36.6426	-33.5826	-29.9827			2.14516	2.7334	3.05987	2.76031	3.07239
-31.6249	-25.3893	-37.9148	-32.6524	-30.4252			2.06258	2.90345	2.83343	2.00174	3.00792
-31.1264	-24.4919	-38.8152	-28.8159	-26.7824			2.2474	2.90013	2.84158	2.36279	2.29281
-32.1006	-27.8656	-37.806	-30.7241	-29.4308			2.21727	2.90704	3.02882	2.68394	3.03455
-33.3859	-25.7476	-35.9278	-33.7205	-27.2943			2.81558	3.21008	2.87435	2.10937	2.56724
-32.7085	-25.0146	-35.0786	-33.2115	-29.6152			2.32991	3.35263	2.70759	2.88774	2.08668
-33.6102	-27.7361	-33.9957	-33.8308	-32.6104			2.65354	3.63294	2.67661	2.41331	2.57035
-32.2587	-27.053	-34.0974	-31.8967	-28.6121			3.06381	2.6714	3.03054	2.52634	1.66985
-30.2838	-26.1482	-37.0407	-31.3397	-31.6512			2.64402	2.83593	3.00748	2.08974	2.78195
-33.0256	-25.9403	-35.9129	-30.4901	-31.4221			2.35554	3.13629	2.77525	2.37159	2.70457
-34.4243	-26.8754	-36.0319	-32.2189	-30.2482			2.93898	3.27758	2.97539	2.42487	2.21662
-30.9273	-29.0153	-36.2376	-31.7372	-28.5759			2.31007	3.28718	2.95973	2.54831	3.21084
-32.1078	-26.2188	-36.6996	-31.6163	-28.3792			1.86449	2.88886	2.69217	2.48628	3.49533
-31.9143	-25.1573	-36.1788	-30.4502	-29.609			2.27121	3.19732	2.82251	2.41567	3.04238
-32.3153	-26.3929	-36.76	-29.2886	-30.2605			2.52448	2.7752	2.82839	2.30026	3.13683
-33.0225	-26.8383	-35.4348	-29.0271	-28.6541			2.15664	3.14721	2.88383	2.51025	2.5275
-31.8274	-26.2483	-36.9386	-28.3782	-28.6926			2.31421	2.54305	2.76866	2.48073	2.0489
-31.9536	-29.6241	-37.4758	-29.0455	-29.4869			2.33746	2.96144	3.0773	2.36279	2.23302
-30.7	-30.8413	-37.862	-28.4375	-30.1457			2.21269	2.70334	2.80861	2.37934	2.53392
-32.2249	-29.2492	-35.9501	-27.62	-31.7533			2.24855	2.95995	2.69678	2.09153	2.63974
-32.6485	-28.1096	-36.3196	-27.6489	-31.8219			2.17698	2.83928	2.75568	2.11534	2.19035
-32.0477	-27.5255	-37.027	-28.3569	-28.8782			2.08307	3.01495	2.76283	1.91456	2.38829
-33.3326	-28.626	-38.6493	-29.442	-32.2237			2.50074	3.58943	2.8192	1.79541	2.60392
-32.6382	-28.9607	-36.7057	-27.4224	-33.0248			2.12018	2.6317	2.66438	1.50611	2.73689
-36.1153	-30.947	-35.7804	-29.3498	-35.4844			2.39754	2.46894	2.71987	2.24654	2.36923
-30.6497	-30.2127	-34.4718	-25.3902	-32.1183			1.95659	2.41543	3.03224	2.11988	2.27796
-30.858	-28.4091	-35.9541	-27.6902	-31.3656			2.32743	2.57183	2.89569	1.95208	2.56258
-33.9576	-28.852	-33.2653	-29.3035	-29.148			2.52697	2.71956	3.31044	1.40911	2.04781
-32.594	-28.3248	-33.3398	-30.0102	-31.836			2.25678	2.42105	3.24327	1.44166	2.10439
-33.9426	-32.1994	-36.2485	-28.0167	-32.9294			2.12023	2.64214	2.74304	2.19761	2.14233
-32.0502	-29.9193	-35.928	-25.2747	-35.7016			2.40804	2.83237	2.87534	1.77119	2.03311
-32.7436	-28.3352	-37.6071	-27.5361	-32.0321			2.2893	2.60218	3.01225	2.27908	1.80404
-31.1812	-30.7775	-34.4541	-30.4952	-30.9062			2.29195	2.39775	2.69784	2.09114	2.81879
-29.7197	-32.0887	-36.8699	-27.5341	-30.6102			2.23817	2.11869	3.13497	2.2646	2.85258
-27.4992	-30.0636	-36.3864	-26.692	-29.9273			1.46809	2.70189	2.99391	2.6489	2.79925
-27.892	-31.7541	-36.5849	-27.0157	-32.002			2.29521	2.19959	3.09533	2.18567	3.12552
-32.3234	-29.7723	-33.5748	-26.8576	-28.1929			2.77526	2.21762	3.02633	1.66012	2.13479
-29.3329	-29.2444	-34.4295	-27.0085	-30.0611			2.15528	2.67021	2.81883	2.45273	2.49122
-30.8416	-27.5514	-34.7696	-27.4576	-31.1575			2.44831	2.65085	2.67512	2.19326	2.45122
-29.4206	-31.7268	-35.6176	-26.5537	-33.056			2.37998	2.36278	3.0283	2.61148	2.49275
-26.4334	-31.0767	-34.7511	-26.4147	-31.9502			2.59831	2.55624	3.31364	1.86411	2.70166
-30.1488	-30.4252	-36.1655	-28.0877	-33.4264			2.40793	2.54937	2.96896	2.6353	2.7855
-30.479	-28.0455	-35.5858	-28.5992	-34.9902			2.48181	2.71879	2.74955	2.5964	2.61683
-31.5029	-31.0526	-36.8935	-27.5822	-30.0853			2.63849	2.57291	2.65066	1.7475	2.79772
-31.6147	-31.1926	-35.939	-27.3568	-31.7625			2.45214	2.67061	3.18341	2.49913	2.55181
-31.4601	-29.2395	-37.1716	-26.7576	-29.0237			1.9258	2.57162	2.81896	2.24593	1.91562
-31.1796	-28.5238	-37.6883	-25.7183	-29.1414			1.93465	2.37537	3.10471	1.35438	3.32045
-32.2649	-29.0508	-37.0305	-24.3185	-28.8242			2.21282	2.27837	2.68092	2.57271	2.8592
-31.7086	-29.7166	-35.5589	-25.8846	-28.9407			2.46785	2.33162	2.80532	1.87951	2.67447
-33.4272	-28.923	-37.6286	-26.416	-30.1983			1.97657	2.35257	2.64611	1.90418	2.70099
-31.4379	-32.7197	-33.4372	-26.7146	-30.0897			2.28757	2.65791	2.66053	2.03877	2.62877
-32.0419	-32.8913	-37.4392	-23.7207	-29.8404			1.85841	2.30198	2.67093	2.32188	2.56473
-33.7822	-33.9069	-35.5482	-24.5638	-32.9118			2.55402	2.36219	2.94403	1.77537	3.01803
-32.7901	-31.1922	-37.2358	-25.7277	-31.8213			2.02553	2.53496	2.7115	1.5041	2.67536
-32.657	-30.6717	-34.2493	-26.4844	-28.9687			1.9369	2.42666	3.12143	1.87755	2.73813
-27.8185	-32.0578	-35.3442	-25.8919	-31.8539			1.72651	2.3183	3.16381	2.52774	2.73342
-32.0918	-31.4912	-32.2487	-27.1268	-30.576			1.67214	2.78444	2.99929	2.18096	3.05816
-30.0533	-32.3359	-30.2616	-26.6804	-34.8468			1.31924	2.73066	2.79868	2.11283	3.03176
-30.9596	-32.5229	-31.6242	-26.7485	-35.1028			1.23549	2.64461	3.33748	2.16513	2.80366
-31.5031	-29.8732	-31.6198	-24.8215	-33.2479			1.55064	2.5505	2.79214	2.22714	2.72595
-31.1723	-28.4431	-32.1042	-26.1022	-31.703			1.70514	2.69941	3.36778	2.27364	2.75044
-31.5823	-29.6961	-30.2977	-25.8549	-30.6812			1.26203	2.46284	2.83712	2.16999	2.7525
-31.7283	-30.8437	-28.9446	-25.4333	-30.8496			1.87296	2.69853	2.79798	1.66691	2.9629
-30.5422	-30.6438	-31.3315	-25.7161	-30.4257			1.80835	2.39995	2.71021	1.69509	2.70617
-30.3366	-30.8255	-29.2569	-29.9327	-30.5649			2.40705	2.8481	2.98395	2.81421	2.44987
-32.1306	-30.7751	-27.5111	-26.5604	-30.5437			3.31357	2.7126	2.91854	2.10738	2.63168
-32.4103	-31.8639	-30.155	-25.8181	-32.2387			2.05675	2.86582	3.03281	2.61037	2.79915
-32.075	-31.9128	-32.9089	-26.8412	-29.2538			2.77815	2.85064	2.83231	2.68577	2.35189
-32.7212	-29.6997	-28.473	-25.9939	-29.8473			1.86072	2.81318	2.30164	3.90693	2.95488
-29.594	-32.8419	-30.3127	-25.0146	-31.1846			2.95003	2.21354	2.64624	3.70645	2.48999
-32.2065	-30.2569	-30.8618	-25.9517	-29.8581			2.95823	2.50217	2.28617	4.04576	2.89278
-29.4838	-30.4976	-30.2913	-29.2561	-30.5126			2.90729	2.44814	2.73897	4.36055	2.58554
-30.8145	-29.3916	-31.3124	-24.9375	-31.1142			3.33081	2.18724	2.52773	4.44759	2.76538
-32.9762	-28.4625	-33.6855	-26.5814	-29.8815			2.65681	2.18837	2.55646	4.51642	2.63261
-32.6449	-30.4446	-34.0073	-26.4526	-29.4415			2.87919	1.90138	2.73195	4.69334	2.44516
-28.8838	-31.3188	-35.2602	-26.0756	-30.3741			2.85723	2.18168	3.18481	4.12938	2.41111
-35.3757	-28.5579	-37.0024	-28.6499	-30.4261			1.23389	2.4415	2.53961	4.25583	2.48933
-35.1407	-28.5802	-32.0524	-26.3429	-31.9753			2.81089	1.91845	2.85663	4.01567	2.44829
-34.1289	-30.3466	-33.5449	-25.3813	-31.0016			2.69073	1.65277	3.07481	4.22333	2.60301
-33.2697	-30.2342	-34.6464	-24.2272	-31.9366			1.33233	1.8155	3.13296	3.53646	2.54745
-35.3616	-29.2961	-34.577	-23.2262	-33.7076			1.91915	1.96941	3.04957	3.70879	2.38608
-34.5885	-29.567	-34.974	-26.5367	-32.2681			2.53038	1.97175	2.0727	3.30685	2.19715
-35.8963	-31.2934	-34.3331	-24.9618	-28.6383			2.46408	2.41863	2.77768	3.99799	2.32197
-32.8262	-31.7778	-33.2244	-25.2427	-28.6327			1.86449	1.66308	2.53268	4.2138	2.94514
-34.4158	-31.4535	-31.8622	-26.2567	-30.1044			2.02465	1.45014	2.98695	3.99594	2.85422
-34.0113	-30.7366	-31.2516	-25.7521	-28.5792			1.99949	1.71914	2.9153	3.72698	2.46737
-32.5258	-30.9797	-33.2614	-23.1889	-27.2223			2.33256	1.46901	2.88138	3.77868	2.59176
-29.7173	-30.4478	-34.529	-28.4764	-27.5835			2.17788	1.79753	2.83625	4.28656	3.0573
-31.1709	-31.4048	-33.9782	-23.9913	-28.8294			2.1441	2.04432	3.37978	3.96363	2.81016
-31.4371	-29.6505	-34.4969	-26.899	-27.5826			2.46621	1.77676	3.22703	3.85392	2.031
-32.0291	-26.7345	-34.192	-24.9204	-28.1624			2.57457	1.96452	2.94418	4.35591	2.44545
-29.0269	-30.1798	-34.2975	-23.09	-29.6698			2.24867	2.09636	3.40503	3.7592	1.6379
-32.5953	-32.2126	-33.6101	-25.2452	-32.3375			2.9083	3.02545	3.16516	3.8973	3.27187
-31.4389	-35.2798	-35.1112	-27.0017	-30.6478			2.35766	2.97714	2.91815	2.99107	3.06916
-31.8647	-32.045	-33.6696	-30.4876	-34.077			2.591	3.19648	2.82212	2.68748	2.51199
-29.6154	-31.8785	-33.0494	-28.4426	-32.2809			2.38469	3.06077	3.19635	1.99299	3.06035
-31.1239	-27.193	-32.7574	-26.5306	-33.6069			2.36897	2.85295	2.65153	2.58605	1.84414
-30.4842	-24.6116	-30.4642	-24.1434	-31.1555			1.99129	2.74351	2.96368	2.66534	2.37382
-32.601	-29.9548	-31.5407	-25.9043	-32.7254			1.94535	2.06296	2.78517	2.35666	3.05126
-33.126	-27.6063	-31.5974	-22.7015	-31.8344			2.4952	1.8076	3.04225	2.54032	3.86779
-33.1894	-29.6436	-30.611	-27.6539	-30.4867			2.58233	2.72166	2.80031	2.29093	2.7105
-33.7833	-30.7003	-32.4855	-26.9688	-29.1917			2.93959	2.98738	3.47697	3.54385	2.3576
-33.9015	-30.8315	-33.5289	-28.1613	-29.3028			2.50088	2.58945	3.07452	2.08206	3.26896
-34.6744	-31.1494	-33.5415	-30.3146	-29.0939			2.91956	2.2027	2.78309	3.40841	2.18198
-33.6651	-31.7198	-29.1417	-30.9787	-31.1352			2.37917	2.01834	3.07702	2.65352	2.66821
-34.3498	-32.4306	-26.8591	-25.4063	-30.7397			2.22661	2.20291	2.90352	2.67371	2.77144
-33.7509	-31.8743	-28.9547	-24.7257	-29.5987			2.43591	1.71718	3.22437	2.96903	2.88441
-34.4652	-30.5121	-32.5449	-25.9613	-28.9229			2.40388	1.66582	2.72251	3.08152	3.24738
-29.3969	-27.9586	-32.8691	-29.2021	-26.1236			2.53402	1.35922	3.06853	3.06643	2.83494
-29.4958	-27.4963	-29.3677	-29.8642	-28.582			2.18287	1.66725	3.08204	3.33043	3.04823
-31.057	-27.5843	-31.8185	-29.0603	-27.7173			2.61567	1.24982	2.83872	3.33491	3.66017
-32.4282	-28.5196	-36.6164	-29.4832	-25.7624			1.96431	1.3403	2.80413	3.57482	2.87674
-32.2072	-26.9061	-34.5703	-29.2901	-29.5098			2.14355	2.10545	2.96675	3.1557	2.83118
-30.3352	-30.1091	-32.354	-30.6976	-29.0014			2.13653	1.78582	2.75819	3.43526	3.02764
-31.6443	-28.1893	-33.2285	-27.6523	-27.5528			2.73992	1.65542	3.1278	2.31354	2.94377
-34.627	-30.8885	-34.1628	-30.1569	-30.9866			2.37677	2.26218	2.91021	3.38034	2.65871
-34.1924	-27.8371	-35.7181	-29.448	-26.5633			2.27416	1.52239	2.79079	3.27684	3.12508
-32.1622	-28.6929	-32.2717	-28.4502	-26.9236			3.03705	3.37095	2.70119	3.70402	2.80989
-31.4451	-29.1237	-28.7282	-31.272	-29.4684			2.44734	2.85695	2.76918	3.34484	2.69066
-32.7749	-29.8714	-31.2296	-29.2279	-28.3949			2.0778	3.48374	2.58444	3.02606	2.85588
-30.4425	-29.9682	-27.694	-31.8499	-26.6076			2.36347	3.17327	2.35721	3.7205	2.64758
-33.7276	-28.7387	-29.807	-32.4579	-28.1391			2.56487	2.94639	3.16606	3.06666	2.24311
-31.2261	-29.7333	-29.595	-32.002	-30.9556			1.8509	2.83119	1.58302	3.5032	2.76756
-31.4455	-29.5637	-28.8473	-35.909	-28.3016			1.96037	3.70899	2.68076	3.56657	2.60165
-32.2913	-29.8848	-31.1567	-36.1776	-28.7344			1.98584	1.9	1.44788	3.75512	2.46981
-33.8336	-30.3533	-27.4143	-35.4734	-27.3271			2.14526	1.49402	1.58945	3.56907	2.79965
-33.4272	-29.985	-27.2887	-34.1742	-30.0219			2.37998	2.79031	2.898	3.74915	2.64712
-35.0035	-29.5084	-26.7581	-29.9748	-29.5857			2.27726	2.52777	2.79526	2.78228	2.84928
-31.0256	-30.2433	-28.0112	-31.0894	-29.0514			2.16257	1.85633	2.34261	2.94155	2.61928
-30.7824	-29.715	-27.4111	-32.647	-30.898			2.34514	1.88277	2.24583	3.33565	2.9116
-30.5082	-26.56	-29.5372	-32.458	-31.0008			2.25956	2.25528	2.96905	3.25334	2.85409
-30.9581	-28.7937	-29.4933	-31.9281	-31.5636			2.18742	2.31749	2.45001	3.39609	3.25797
-31.4337	-27.9852	-30.158	-36.285	-28.8952			2.19849	2.18129	2.61426	3.33819	3.02146
-33.2762	-28.145	-31.5497	-36.9631	-29.5053			2.5724	2.26507	2.49777	3.40969	3.03154
-35.093	-30.9971	-29.9167	-33.9674	-29.183			3.06358	2.15377	2.24932	3.20389	2.64386
-31.5001	-31.2067	-29.0302	-34.8322	-30.8362			2.32738	2.3181	2.62017	3.54481	2.75184
-33.3993	-31.1108	-30.9113	-29.6674	-31.8365			2.17772	2.25006	2.18452	4.0292	2.70248
-31.6166	-30.1378	-29.9359	-31.142	-31.8844			2.44866	2.39318	2.44406	3.23023	2.76928
-34.7405	-29.7358	-30.8783	-30.624	-33.9528			2.45976	2.34364	2.41909	3.36857	2.63295
-34.553	-29.5389	-29.3515	-31.4349	-31.6314			2.15816	2.10138	2.59294	3.35617	2.67916
-34.996	-31.9521	-27.3948	-28.8572	-32.507			2.16071	2.29947	2.638	3.70585	2.87792
-32.2919	-30.5017	-28.2175	-32.1508	-30.7288			2.09176	2.12849	2.96723	3.536	3.00175
-33.973	-30.0658	-26.9197	-30.601	-28.041			2.61022	2.10131	2.49392	3.55029	2.99564
-34.4939	-30.108	-31.7326	-31.5775	-27.6674			3.23335	2.22305	2.78113	3.69728	2.5634
-35.2504	-29.8448	-29.6293	-31.1261	-28.0512			2.01163	2.72666	2.22002	3.85705	2.98735
-33.1651	-29.2978	-29.6317	-32.27	-29.1291			2.7457	2.24817	2.39643	4.29844	2.54798
-32.7255	-27.301	-25.4496	-32.3316	-28.8594			1.93838	2.25382	2.45238	4.39844	2.65291
-35.0101	-27.3711	-29.3576	-31.463	-25.6648			2.15411	1.69616	2.04014	4.50024	2.89814
-32.8761	-29.3252	-30.3137	-30.2227	-25.2262			2.39358	2.01615	2.08914	4.17889	2.5695
-33.5447	-27.1834	-26.9083	-29.1959	-26.7843			2.76138	2.24447	2.4468	3.68226	2.77964
-34.7032	-27.8557	-26.6909	-29.291	-27.9518			2.39092	1.98463	2.06129	4.40247	2.58896
-32.2162	-29.3318	-28.8859	-28.2964	-27.6022			2.92506	1.90059	2.28811	3.59027	2.52977
-35.6391	-29.2957	-25.8701	-28.8988	-28.1611			2.47116	1.88821	2.31899	3.05438	2.72131
-32.0787	-30.4416	-24.8028	-30.7739	-30.5691			2.52365	2.1451	2.36357	3.53253	2.71295
-34.1186	-29.2961	-25.9042	-31.7278	-30.2699			2.14263	2.33458	2.2265	3.57145	2.8341
-36.3594	-27.6499	-25.6792	-31.8302	-28.4666			2.38941	2.10232	2.41892	4.25811	2.76527
-34.0319	-29.6946	-27.5603	-30.9756	-32.8871			2.34956	2.05632	2.30768	3.209	2.86333
-33.8415	-28.536	-29.7207	-32.7817	-31.765			2.2971	2.52544	2.40376	3.4927	2.77689
-34.4063	-29.0768	-31.0192	-28.5298	-30.0241			2.15042	1.82332	2.56499	4.20809	2.78432
-36.4182	-29.5028	-32.3294	-31.4245	-31.7445			2.51331	1.62449	2.13192	3.84107	2.60149
-32.576	-28.2726	-26.3777	-29.2693	-29.3905			2.71357	2.2902	2.31871	3.68975	2.87537
-33.7153	-29.4737	-28.8904	-29.011	-26.693			2.60729	1.84778	2.72386	4.17437	2.5321
-32.5867	-28.6113	-27.5687	-29.8774	-29.5432			2.53523	2.34643	2.215	4.00988	2.70038
-32.6003	-30.8235	-25.3385	-29.6442	-29.8582			3.21644	1.85018	2.44292	4.01328	2.65454
-32.2847	-29.9059	-27.973	-32.3365	-30.1592			2.98616	2.18533	2.36291	3.21202	2.59128
-31.828	-30.91	-30.3335	-30.924	-29.1666			2.48039	1.74334	2.4951	3.38951	2.64399
-32.4932	-29.8903	-31.6176	-30.9215	-28.1911			2.87094	2.01054	2.21831	3.4159	2.73491
-33.5541	-31.389	-33.2735	-27.1678	-30.5095			2.43656	2.26715	2.38822	3.69487	2.97911
-30.2762	-27.6343	-33.6228	-32.2674	-29.1028			2.1713	2.39113	2.40595	2.72311	2.7484
-32.525	-25.2793	-33.4379	-32.7044	-28.6946			2.22532	2.14784	2.1558	2.84449	2.51849
-30.4607	-30.2274	-29.7496	-30.6111	-26.3198			2.34632	2.42285	2.40281	3.03047	2.84425
-33.0422	-33.0621	-26.4969	-28.2485	-28.0548			2.84652	1.88683	2.20286	2.18929	2.42028
-32.5046	-30.0168	-31.9677	-29.5897	-28.3911			2.70479	1.95274	2.1587	3.0164	2.39841
-31.8636	-30.892	-30.6011	-30.3806	-27.2884			2.76157	1.77055	2.80873	2.65836	2.70393
-32.5633	-28.8848	-31.6683	-33.7588	-26.216			2.78278	2.07079	2.41646	2.15627	2.7387
-35.0444	-28.2142	-25.7045	-31.9092	-25.7393			2.70301	1.8806	2.98568	2.79039	3.13249
-33.1449	-28.2914	-30.1718	-34.6531	-25.0464			2.23649	1.8952	2.75062	3.28914	2.8527
-35.1764	-29.2371	-26.3707	-34.3091	-29.3949			2.93152	2.39455	2.67041	4.31563	2.47911
-31.4736	-27.788	-29.4398	-38.6808	-31.2295			2.6591	2.4763	2.32209	3.96094	2.41657
-32.7755	-29.4895	-28.0006	-36.0324	-27.4442			2.65421	2.11836	2.32366	3.81484	2.64868
-33.9805	-29.1383	-29.9607	-35.397	-29.5192			2.79459	2.7276	2.45725	3.97667	2.48515
-34.3184	-26.0886	-33.967	-39.1916	-29.4295			2.40722	3.72335	1.95485	3.09309	2.51828
-34.8896	-28.4388	-31.7146	-36.7566	-29.3157			2.07239	3.38767	2.46597	3.92008	2.50271
-33.0194	-27.0191	-25.9822	-32.6477	-29.9565			2.55731	3.51332	2.8681	4.24554	2.59973
-34.1891	-28.1321	-29.5923	-31.5418	-29.8074			2.66399	3.51682	3.02754	4.85795	2.65174
-32.6762	-29.5216	-28.0028	-35.4079	-30.8053			2.35994	3.09149	3.2949	4.25057	3.30329
-33.0625	-28.6188	-25.7171	-32.7863	-28.6944			2.93666	2.8204	2.4112	3.64478	2.90565
-32.7846	-26.1821	-24.3199	-33.4365	-28.4802			2.91333	2.89257	3.09896	3.61048	2.79638
-36.2476	-26.2737	-24.6725	-34.271	-28.699			2.9635	2.44582	2.94736	3.83417	3.0917
-33.0626	-27.8401	-27.3409	-37.7805	-31.8298			2.37429	2.7082	3.20302	4.05816	2.65305
-31.3048	-25.8298	-27.0036	-33.7702	-31.8755			3.45601	2.65845	2.00917	3.48736	2.54511
-29.7275	-28.4772	-27.105	-37.3076	-32.5216			2.72702	1.71839	1.85597	4.54542	2.80647
-30.8877	-26.0625	-26.4803	-37.4088	-34.0442			2.57462	2.59179	1.92184	3.912	2.56163
-27.5189	-26.832	-23.7323	-38.447	-32.2546			2.99774	2.60063	1.82869	4.35738	2.59707
-31.4684	-27.5389	-26.9864	-37.3577	-32.8346			2.99478	2.78347	2.07529	4.31884	2.644
-31.7998	-28.8112	-27.8981	-35.8004	-30.6978			2.98981	3.10139	1.83513	3.94167	2.61293
-29.7478	-28.6585	-27.8905	-35.1974	-32.3454			2.65442	2.68963	1.65014	3.5058	2.82848
-32.6945	-26.356	-27.3486	-37.4644	-29.4622			2.81857	2.32687	1.7376	4.07898	2.83724
-33.4228	-28.3593	-25.1599	-36.2164	-30.2959			3.46384	2.22829	2.36829	2.9594	2.57076
-29.0735	-29.3548	-26.3703	-36.9693	-29.2275			2.98517	2.16004	1.76423	3.73536	3.09535
-29.7673	-26.1887	-23.5986	-38.1486	-28.6237			2.90553	1.63235	1.49843	2.66918	2.57425
-33.0038	-26.0045	-23.8082	-35.1236	-30.0479			3.7093	2.00486	2.05285	3.05915	2.73107
-33.0563	-26.8764	-24.5319	-32.5799	-31.463			2.76337	2.66782	1.51759	3.2999	2.686
-33.3415	-27.4129	-26.6129	-31.7171	-27.4001			3.17854	2.30831	1.7408	3.58027	3.03291
-32.3829	-27.1831	-22.1933	-32.5397	-30.3738			3.11284	2.62526	1.46404	3.22585	2.59893
-33.7812	-25.1231	-24.9721	-34.2034	-31.2124			2.56723	2.35204	1.45661	3.1815	2.49899
-33.875	-25.4551	-22.5749	-34.0054	-30.9182			2.70549	2.16393	2.53709	1.80767	2.51157
-32.1994	-26.3194	-24.3277	-34.8549	-32.4237			2.86971	2.74793	2.57669	3.23588	2.78806
-29.7562	-26.189	-21.1089	-31.9391	-28.7957			3.47222	2.88344	2.45257	3.56494	2.54614
-32.28	-28.3955	-23.7727	-34.9572	-31.7747			2.6707	2.82433	2.57889	1.91318	2.57272
-31.0263	-27.7563	-21.5984	-32.4993	-29.5687			3.2183	3.76318	1.6321	1.78269	2.84162
-30.4505	-26.3934	-20.8848	-36.7241	-32.7219			1.97174	3.24413	2.03596	2.87316	2.51653
-32.3668	-29.1682	-22.5435	-35.1966	-32.9923			2.16433	2.96648	1.60752	3.32487	2.61438
-31.7265	-27.8736	-23.268	-40.7836	-30.8779			2.68936	3.50046	2.32872	3.20053	2.78102
-31.7849	-26.2391	-24.5664	-38.4391	-32.4964			3.10648	3.93318	1.63558	3.5334	2.79757
-35.1099	-30.4227	-25.5631	-38.6489	-31.3425			3.13682	3.8605	2.02434	3.8693	2.80262
-32.8475	-30.658	-23.9131	-36.9279	-27.8686			2.76593	4.00409	1.98267	3.47198	2.81488
-31.3751	-30.109	-25.7366	-38.6042	-31.9646			3.11387	3.93107	2.79314	4.08633	2.7713
-32.0158	-28.6875	-26.4634	-36.7098	-31.7668			3.26	3.74483	2.11668	4.18347	2.58834
-30.5258	-28.7295	-26.4211	-34.4392	-30.2675			3.35559	3.76098	2.27025	4.02546	2.6234
-30.8091	-27.2422	-27.3531	-39.8362	-33.1572			2.52813	4.13567	2.62813	3.48602	2.42319
-27.4912	-26.4484	-25.6699	-38.9859	-28.2488			2.62197	4.15143	1.84863	4.10724	2.59031
-29.663	-26.1739	-27.0749	-37.3934	-27.5215			2.80466	3.91689	2.50233	3.85714	2.7012
-31.2819	-27.9123	-27.2497	-38.0123	-28.9747			2.63813	4.04147	2.79642	3.15588	2.81738
-29.53	-30.5175	-28.9055	-39.0001	-29.5647			3.16267	3.75121	2.52028	4.03706	2.769
-30.0652	-27.0134	-25.3169	-36.7349	-30.6471			2.80806	4.04756	1.93479	4.1359	2.74542
-32.0982	-30.6761	-26.0478	-40.9314	-31.7183			2.40568	3.83615	1.70076	3.94878	2.86243
-29.7179	-32.0497	-25.7699	-39.2164	-33.0331			2.60021	3.89835	2.07685	3.32152	1.69454
-28.5015	-27.0685	-30.7119	-38.4029	-31.6062			2.18851	4.09895	2.22065	3.22532	2.6645
-30.6432	-26.4749	-30.7635	-35.0613	-30.0999			1.98338	3.67532	1.70506	3.35853	2.33989
-29.4838	-25.7967	-27.9256	-36.1241	-30.2927			2.85417	3.80044	2.39203	3.62946	2.48603
-29.0681	-28.0592	-28.2151	-34.7614	-33.5888			2.2731	4.09581	2.18159	3.30046	2.98998
-30.5138	-26.6197	-28.6811	-32.2522	-32.1901			2.94456	3.97138	1.44922	3.12533	3.15926
-31.9149	-24.009	-30.5766	-34.3354	-31.7947			2.67044	3.79635	1.63432	2.82271	3.01495
-29.6678	-27.0252	-28.144	-34.7202	-33.6199			2.51475	3.83563	2.35306	3.39002	3.62159
-29.0859	-26.4423	-28.1561	-36.5102	-32.3161			2.5637	3.7437	3.13225	3.27728	3.93668
-28.8889	-26.2059	-27.4819	-38.513	-30.2037			2.59741	3.6869	2.25876	3.69966	3.15388
-29.3376	-26.8447	-29.233	-37.648	-31.9802			3.10857	3.62213	2.02382	3.67441	3.47747
-26.3881	-25.6272	-29.0892	-39.4508	-31.4759			2.96752	3.73549	1.9052	3.88672	3.9663
-26.3213	-26.8835	-30.1006	-37.0127	-32.2895			2.78863	3.19828	1.68563	3.5678	3.63527
-27.2758	-29.7605	-28.7891	-38.2142	-33.1988			3.04981	2.60148	1.87563	3.20501	3.6692
-26.9748	-26.4066	-29.6422	-37.0012	-34.5255			3.10986	2.66764	2.17186	3.67863	4.30981
-30.3188	-25.2888	-31.0553	-37.9022	-31.1555			3.45083	2.85294	1.75838	3.49547	3.53023
-28.8365	-26.3826	-27.9371	-37.4477	-29.2059			2.45101	2.72832	1.92841	3.55432	3.97171
-31.2293	-25.0546	-28.6936	-34.9647	-32.3717			2.70182	2.79889	1.82784	4.22769	2.378
-31.2831	-24.0649	-26.4455	-38.68	-30.0194			3.11125	2.91713	1.95798	3.36707	3.69853
-33.5835	-27.2835	-27.7679	-35.9879	-30.187			2.54331	3.14806	1.87869	3.72825	3.87471
-38.2579	-25.2868	-31.159	-34.7272	-30.3238			3.08198	2.07479	1.72122	3.81167	3.64515
-34.3493	-29.989	-28.8716	-35.3293	-31.4152			3.29862	2.47292	1.8827	4.21901	3.91375
-33.444	-29.0246	-28.2103	-37.0501	-30.9488			2.611	2.41229	1.91737	4.13775	3.44222
-32.8123	-28.7543	-27.9593	-37.0446	-31.4858			3.37306	2.21166	2.08191	4.3119	3.74917
-35.4793	-29.913	-30.7411	-33.0104	-31.7445			3.06714	2.42128	1.72076	3.14059	3.56786
-32.6527	-27.7254	-28.2951	-34.3188	-30.6112			3.43905	2.41564	1.89589	3.72643	3.9012
-32.3943	-30.4534	-27.5378	-37.1377	-33.6092			2.466	2.84189	1.91827	3.37396	3.615
-29.7932	-28.1335	-27.5726	-34.6918	-30.9659			2.1759	2.34291	1.98213	3.3792	3.05145
-32.2676	-27.9292	-27.6492	-32.7781	-31.0363			2.23788	2.68308	1.63023	3.55952	3.66134
-32.8999	-26.092	-27.3043	-32.9742	-32.9734			2.1923	2.69804	2.33546	3.1909	4.08723
-30.7553	-28.6225	-26.9294	-34.7948	-31.5054			2.13196	2.4408	1.97503	2.75815	3.38642
-32.6297	-29.8784	-30.0079	-31.6332	-30.4297			2.63968	2.77759	1.9491	3.61402	3.52729
-31.2561	-31.2978	-28.3989	-35.3712	-29.3556			2.2293	2.07197	2.16033	3.40081	3.72643
-30.3025	-32.1775	-29.9973	-34.0348	-30.7202			2.63236	2.36756	1.84729	3.03134	3.38167
-29.7792	-30.8685	-27.4986	-30.5262	-30.0436			3.04836	2.2649	2.03968	2.37635	4.1286
-31.5588	-30.308	-30.2204	-32.404	-31.2146			2.88285	2.00958	1.88789	2.66001	3.28013
-28.7592	-29.0097	-29.3064	-32.8769	-30.6786			2.6078	2.33792	1.91386	2.71155	3.16734
-30.8093	-30.1418	-29.0616	-36.5222	-31.7649			2.65829	2.91136	1.92405	3.12788	3.29111
-30.547	-29.7844	-27.7779	-33.6526	-30.9603			2.34876	2.79209	1.90894	2.38141	2.97819
-27.9213	-31.5329	-28.1326	-33.2218	-31.5036			2.66034	3.11174	1.96929	2.63645	3.13681
-30.8869	-30.1631	-27.6153	-32.0004	-32.7847			3.0864	3.02021	1.92804	2.66424	3.60402
-27.5124	-30.497	-27.2736	-29.2943	-33.1044			3.20448	2.71413	1.95858	2.56421	2.68444
-30.3628	-30.7154	-26.6181	-31.4497	-33.6418			3.2887	2.89678	1.99023	2.48583	2.73039
-27.9424	-33.3128	-26.4766	-32.6996	-31.5315			3.64196	2.65149	2.02702	2.52857	2.74296
-27.3205	-33.062	-26.9328	-32.4662	-31.4162			3.42792	1.96283	2.09704	2.75363	3.76755
-28.5953	-29.2042	-28.2595	-32.8751	-31.4832			3.19465	2.44495	1.69099	3.61414	3.78018
-27.1049	-32.6828	-28.0655	-37.4763	-30.0499			3.378	2.12696	2.01377	3.69768	3.75018
-27.1775	-32.159	-25.8198	-33.2529	-31.7325			2.93179	2.47167	2.15151	3.17423	3.82002
-28.5197	-31.2422	-27.5676	-34.221	-32.4147			3.31205	2.61563	1.87332	3.48804	3.20702
-29.5348	-30.1947	-30.0956	-33.1385	-32.6768			2.49125	2.95234	2.16222	3.77047	3.17513
-32.5434	-34.956	-27.3131	-33.7101	-30.8059			2.51597	1.99909	2.17559	3.50487	3.58525
-32.266	-31.9886	-27.0962	-33.8694	-34.6875			2.77147	2.52327	2.45599	2.71656	4.31453
-30.5023	-30.5805	-28.2698	-35.7604	-34.6179			2.83254	2.1763	2.05338	3.26926	3.97805
-30.6961	-31.5815	-31.0069	-36.8137	-31.8245			2.78204	2.85773	1.90454	3.22193	3.85164
-30.3867	-30.2105	-25.8295	-38.1135	-33.2931			2.94821	2.60161	1.95774	2.86377	3.2268
-32.4276	-31.1134	-27.952	-35.8831	-32.6051			2.88002	2.10878	2.26508	3.43658	4.09102
-29.2554	-31.8764	-27.8825	-40.3253	-33.959			3.04433	2.63503	2.79295	2.4001	3.33618
-29.0683	-31.9755	-29.6364	-38.093	-34.8833			3.11853	2.47178	2.66032	2.38462	3.40802
-26.8889	-32.7363	-24.7187	-36.8457	-32.7832			3.12882	2.35062	1.85956	2.81434	2.85675
-29.7274	-31.9949	-28.4675	-37.7992	-33.4089			2.71881	2.7538	1.91355	2.54565	2.84683
-27.4822	-34.1826	-29.6277	-38.1878	-34.6537			2.89707	2.53546	2.43919	2.75756	3.02531
-26.5717	-33.0385	-26.8874	-39.3564	-33.8459			3.26676	2.57535	2.41043	2.47433	2.87343
-28.3348	-33.8842	-26.1581	-38.7682	-33.9903			3.47604	2.53707	2.43398	2.25352	3.11975
-29.5984	-31.6262	-24.2778	-34.1316	-33.135			3.18207	3.05157	2.76034	2.6952	2.65392
-31.007	-35.6612	-25.0167	-35.1876	-32.801			3.2391	2.36981	2.75509	3.81899	3.37763
-31.2713	-34.0547	-27.1268	-34.6304	-33.2583			3.52262	2.57339	2.03506	4.29602	3.14196
-30.0314	-33.613	-28.0783	-30.5181	-31.2104			3.56566	2.78763	2.29099	3.43421	2.88579
-30.6653	-32.1314	-28.9125	-30.8959	-32.1439			3.54225	2.31901	2.70221	4.23305	2.64654
-29.858	-35.6366	-26.8309	-34.9592	-32.2237			3.67452	2.45372	2.16876	3.71004	2.92422
-28.226	-36.2498	-23.8699	-30.8389	-30.6632			3.38524	2.70491	2.31551	3.63609	3.24929
-30.1986	-33.3396	-25.3619	-32.8108	-32.8703			3.50003	2.81677	2.22711	3.38965	3.61149
-25.0893	-32.5555	-25.5417	-33.4258	-32.3055			3.76605	2.63072	2.15399	3.64507	3.14259
-29.136	-31.6982	-25.2423	-30.894	-32.0166			3.48833	2.25899	2.16436	3.77282	3.03624
-28.7836	-30.834	-26.0767	-33.6539	-31.51			3.61394	2.6547	2.41661	4.07468	2.57767
-30.7856	-32.1956	-26.9037	-32.9434	-32.7301			3.90563	2.30626	2.76047	4.28274	2.81761
-30.2992	-31.4898	-27.552	-29.5154	-32.0937			3.90365	2.42025	1.82802	4.36503	3.03721
-27.4702	-33.0302	-25.8104	-32.5505	-32.4731			3.86834	2.44889	3.22019	3.56754	3.25955
-29.245	-33.1309	-25.4512	-35.3492	-29.5455			3.98165	2.70278	2.79131	4.1845	2.98489
-25.7758	-33.0459	-25.5543	-32.1687	-29.1084			3.88139	2.46015	3.4368	3.8632	3.44409
-26.1059	-29.4568	-25.9902	-34.8199	-31.8804			4.55352	2.48057	2.18162	4.36483	2.98085
-27.2746	-32.0647	-26.2577	-32.3301	-30.9271			4.41808	2.39752	2.05343	4.45257	3.65414
-20.2543	-34.9362	-22.6472	-33.9982	-32.2144			3.71025	2.70369	2.72746	3.97825	3.18296
-21.9494	-32.0952	-24.1093	-27.633	-30.6577			3.93577	2.51916	2.02525	4.39486	3.19126
-22.5352	-32.485	-23.0814	-32.0166	-29.7389			2.64085	2.89856	3.3437	5.17479	3.08108
-27.3854	-30.4606	-28.3763	-35.4398	-29.7013			3.50582	2.89572	3.44208	4.59175	2.51139
-25.7313	-27.8629	-29.1073	-31.8902	-30.372			2.39589	2.78032	3.53691	4.60272	2.93629
-26.5488	-29.7109	-27.8353	-33.434	-30.0797			2.16685	2.83787	3.44319	4.6302	3.13878
-22.5929	-28.9709	-26.2895	-32.3581	-32.8928			2.8598	2.64812	3.66397	4.39706	3.34936
-23.7363	-31.9276	-28.147	-33.3181	-32.9502			2.48525	2.98928	3.42808	4.5445	3.596
-26.288	-30.1645	-26.7549	-34.8608	-29.3302			2.7176	2.68233	3.58706	3.65004	2.86106
-25.8659	-29.1755	-25.9597	-32.5758	-32.1874			3.04699	2.92715	2.87536	3.83581	3.03112
-26.9092	-28.7188	-26.5817	-33.4042	-33.734			2.98244	3.39012	3.2805	4.23829	2.71621
-24.748	-29.8669	-25.7941	-33.5724	-28.2689			3.48258	2.82534	3.44518	4.15231	2.99778
-29.6118	-28.9108	-28.1405	-32.9576	-29.1429			3.79029	2.79923	3.49635	3.6576	3.01024
-28.3238	-25.9915	-26.2703	-34.895	-29.4356			3.40665	3.01941	2.08563	3.76036	2.62019
-26.2529	-29.8503	-25.0004	-37.7477	-28.45			2.9111	2.78025	1.88406	4.35667	3.72796
-26.7313	-28.9256	-27.0573	-35.3428	-29.7778			3.29738	2.93639	1.94732	3.99364	3.68351
-27.3093	-29.8793	-25.2406	-38.6969	-31.4566			3.01954	3.27239	1.78198	4.34493	3.85467
-27.1027	-30.4104	-25.5064	-36.3905	-30.99			3.44436	3.20167	2.11721	4.71567	3.49124
-29.4344	-27.4842	-29.2255	-35.5905	-32.89			3.11704	2.92937	1.91285	4.36815	2.48245
-29.4005	-26.8596	-26.2232	-36.457	-29.8647			3.38201	2.61238	1.94072	3.96547	2.61364
-29.8301	-27.2022	-27.4435	-36.7175	-28.5663			3.10242	2.99281	1.92873	4.46932	3.14961
-29.0731	-31.5035	-27.381	-36.978	-33.0126			2.60391	2.74772	1.35381	4.45663	2.78301
-30.9514	-30.6387	-28.135	-36.0865	-34.5217			2.62641	2.88807	1.55004	4.45391	2.5596
-32.7358	-29.4088	-28.642	-36.9332	-33.7631			2.57748	2.7997	1.42612	4.53944	2.85367
-30.4788	-31.2499	-27.0089	-38.3101	-31.6723			3.71822	2.8045	1.77795	4.04216	2.74359
-30.592	-28.2557	-27.7435	-33.8621	-29.0624			3.30269	2.58015	1.29473	3.13637	2.84201
-30.5193	-31.0702	-28.4684	-33.8977	-35.7743			3.23055	2.72889	1.91886	4.40023	2.92387
-30.4245	-34.0737	-27.1286	-34.2817	-30.4131			3.19536	2.75375	2.80755	4.45826	2.74124
-29.8261	-32.3854	-30.6526	-33.7075	-29.7441			2.82845	2.86351	2.82175	4.35514	2.73269
-31.1183	-32.6977	-29.4489	-34.9471	-30.7409			3.01992	2.81982	2.26889	4.8101	2.98137
-31.6407	-33.5385	-26.8622	-32.9359	-32.6577			3.63573	2.91038	2.42676	4.5612	2.49122
-31.5755	-30.1476	-26.5241	-32.6687	-33.7421			3.44836	3.10879	2.93255	3.36141	3.02623
-30.5782	-32.6281	-26.9593	-30.3375	-33.7226			3.52076	2.61168	2.77612	4.02673	2.60857
-30.2137	-32.8819	-28.0807	-29.9163	-29.5391			3.48734	3.02754	2.69795	4.40055	2.29077
-36.5089	-32.1857	-27.5994	-30.8835	-34.0079			3.49046	2.82486	1.5104	4.70339	2.32672
-35.0341	-30.8668	-29.2071	-32.8026	-32.2323			3.22792	2.73848	1.93535	4.27257	2.56508
-36.4893	-30.2111	-26.1052	-34.086	-31.6587			3.43701	2.86307	2.28635	3.71328	2.58808
-31.0537	-31.5117	-31.8024	-30.123	-26.9347			3.60752	2.84559	1.76725	3.78882	2.51256
-32.7892	-29.3984	-31.2176	-31.5969	-27.3606			3.15458	3.32938	2.02628	3.23281	3.15583
-30.8609	-30.7445	-33.7374	-36.6234	-27.9127			3.6879	2.47215	1.74119	3.41385	3.10288
-30.7754	-31.2579	-30.2347	-34.8335	-24.8222			4.31157	2.81942	1.71981	2.84242	3.15993
-32.0423	-31.5269	-33.6441	-34.588	-26.876			4.0142	3.16827	1.81043	2.93093	2.52282
-28.9243	-31.8221	-33.4881	-35.6278	-27.2668			3.77701	3.29656	1.70043	3.12962	2.37347
-31.3219	-32.0114	-31.9185	-35.0726	-26.9398			3.48373	2.64481	1.8905	3.0257	2.01508
-29.1261	-33.1919	-31.17	-31.3506	-26.8515			3.12169	2.87997	1.83254	2.88499	2.58698
-29.2831	-33.4093	-32.7347	-32.1143	-25.7449			3.52611	2.86685	2.11213	3.2492	2.61239
-32.2122	-31.134	-34.4336	-33.6811	-25.1076			3.25445	3.3091	1.78484	3.75063	2.53455
-27.6186	-30.7694	-31.0041	-34.5168	-25.4508			4.10779	2.73268	2.02987	2.62498	2.68626
-30.2533	-32.4038	-31.543	-33.7763	-27.2911			3.18342	2.63974	1.90846	3.20672	2.99289
-29.2688	-32.3835	-31.9544	-29.03	-29.6534			4.19778	2.62546	1.99148	3.34498	2.98289
-31.5011	-33.4258	-30.1022	-29.4751	-27.1638			3.95371	2.67827	2.79585	2.83955	2.92812
-30.9982	-33.6406	-29.6221	-29.6103	-30.7811			3.38595	2.96546	1.65819	3.21311	2.48175
-33.1471	-29.2268	-27.5125	-29.0281	-29.5057			3.70108	2.72995	1.79181	3.31261	2.62316
-30.0396	-33.9454	-27.6569	-28.6814	-29.3266			3.63417	3.04492	1.97763	3.14098	2.54887
-29.7204	-30.1778	-26.2159	-34.053	-27.4261			3.78214	2.89294	1.71095	3.43658	3.37376
-30.4609	-29.2671	-28.4907	-28.9373	-26.8362			3.96364	2.80949	1.77622	3.31799	3.24683
-28.9768	-29.6075	-29.2402	-30.3918	-29.3007			3.52083	2.5504	1.87437	3.55781	2.91757
-32.7911	-29.5807	-29.8443	-32.982	-30.6287			3.83039	3.18742	1.88594	3.25694	2.93643
-29.868	-32.3023	-30.3942	-32.7375	-27.3281			3.60353	2.84914	2.26896	3.17416	2.64481
-29.4209	-31.1777	-27.5571	-30.6755	-28.4067			3.07072	2.71014	1.85828	2.97772	2.87997
-28.6981	-29.1527	-26.524	-33.1784	-27.9321			2.86741	2.90406	2.22213	3.10539	2.86685
-32.1047	-30.7472	-29.3757	-31.9664	-27.9183			4.42217	2.70691	3.03814	3.578	3.3091
-31.3447	-32.7045	-31.4757	-32.4472	-29.2336			2.94844	3.00768	3.34308	2.83886	2.73268
-28.9684	-36.4826	-28.7884	-32.5629	-27.2706			3.33638	2.49975	3.48392	2.43179	2.63974
-32.7103	-33.1049	-28.6241	-31.9857	-26.1996			3.48527	2.39508	2.97378	2.59575	2.62546
-33.3624	-32.6759	-29.2345	-35.1054	-29.7017			2.75095	2.88658	2.21078	2.68153	2.67827
-29.6467	-30.4212	-29.6989	-30.8443	-28.1112			3.95999	2.74359	2.01737	3.77203	2.96546
-33.6403	-30.0273	-27.662	-31.5803	-27.8584			3.5726	2.66394	1.79314	4.24793	2.72995
-34.1993	-30.7128	-30.7449	-31.2007	-30.8987			3.24788	2.95287	2.02746	3.5155	3.04492
-33.5433	-29.2134	-34.4263	-35.447	-30.1068			3.09823	2.53944	2.09164	3.60337	2.89294
-29.3329	-28.4268	-34.5009	-33.7228	-27.1994			3.0689	2.47766	2.8651	3.53689	2.80949
-30.499	-30.2944	-30.2882	-33.5082	-29.9749			2.97643	2.64251	1.95416	3.50978	2.5504
-30.6839	-30.6368	-30.2587	-33.3382	-29.6387			3.42308	2.87116	2.51863	2.97043	3.18742
-30.5873	-31.0625	-28.0489	-33.0329	-29.0499			3.35057	2.2951	2.70957	3.52515	2.84914
-30.5803	-33.3202	-31.6531	-32.1785	-30.9017			3.51998	2.75136	2.67384	3.98297	2.71014
-29.6441	-30.7908	-28.2906	-31.5405	-30.5041			2.97614	2.28275	2.27111	4.60898	2.90406
-31.205	-32.2716	-28.4697	-33.8687	-29.9073			2.81134	2.74131	2.48133	3.64959	2.70691
-27.8351	-27.7431	-28.8335	-32.2916	-29.9528			3.2869	2.42634	2.35273	3.1831	3.00768
-32.1975	-28.7982	-26.6699	-35.1171	-28.9822			3.49671	2.55797	2.75235	2.9169	2.49975
-32.2966	-31.7344	-32.4328	-27.7654	-31.343			3.0009	2.91707	3.17273	4.15775	2.39508
-31.7619	-33.9871	-29.5731	-29.1048	-29.5523			2.65251	2.65837	2.43715	3.83572	2.88658
-30.308	-28.7687	-30.9349	-29.3655	-30.082			2.81647	2.36985	3.01432	2.97059	2.74359
-30.1474	-31.4175	-29.461	-31.0192	-29.8857			2.4474	2.67016	3.1933	3.35967	2.57855

## Sheet: Supplementary Fig. 9e
State1								State2
sim1	sim2	sim3	sim4	sim5				sim2	sim2	sim3	sim4	sim5
-28.4255	-28.4255	-28.4255	-28.4255	-28.4255				50.3884	40.6191	46.7476	50.7598	62.1254
-32.3575	-31.2397	-26.7068	-40.5872	-31.9613				48.9068	44.6573	49.4485	50.4339	56.1897
-31.8017	-31.3044	-28.2745	-37.6154	-33.9416				47.2227	41.118	56.8217	52.6204	58.5883
-31.1446	-29.4408	-26.6512	-32.728	-32.4042				47.6347	45.0792	50.3227	50.0532	56.2457
-33.0034	-32.6792	-27.2539	-30.9347	-34.3136				45.3269	48.1417	56.378	49.1848	56.159
-31.3188	-32.6944	-27.7891	-30.2599	-35.4227				44.6664	50.7311	56.8288	45.9867	56.189
-32.2437	-33.9321	-27.4433	-32.6601	-32.2356				46.5553	50.8207	58.2867	45.7873	54.5841
-29.3568	-33.3808	-31.3612	-31.5918	-35.2551				50.2796	50.2359	61.5667	47.1788	54.2409
-27.4543	-35.059	-31.0673	-31.948	-34.8607				51.3279	49.7956	58.1416	47.561	51.2701
-29.2713	-35.4773	-31.3531	-29.5579	-31.2318				50.5389	51.2473	58.0378	48.6699	55.1011
-29.1807	-32.8572	-32.7796	-33.0195	-33.6241				51.164	56.0504	60.0424	47.2595	54.7049
-32.0369	-35.0138	-36.3643	-33.3659	-32.2642				51.365	50.1989	57.9501	46.0813	56.9527
-29.2487	-34.3985	-32.3011	-32.773	-31.8217				55.5609	52.079	62.8957	49.9596	56.7701
-30.1738	-31.2449	-33.0859	-28.5825	-33.1758				50.911	50.4206	56.4526	50.7087	52.7018
-30.6863	-32.7672	-27.5734	-27.8984	-33.8807				46.5294	46.5123	60.742	51.5122	50.447
-33.563	-33.8418	-32.4326	-24.2778	-31.7318				54.3001	48.8133	63.733	52.5437	52.4096
-31.9723	-29.5541	-31.4066	-24.0286	-32.7506				53.7014	49.4871	62.5011	51.7527	50.3021
-31.6	-27.9993	-31.1047	-27.2102	-30.8851				57.8752	54.7182	60.5678	54.7084	49.5975
-28.6697	-28.9662	-31.9604	-27.3543	-27.5671				61.5565	49.4621	59.626	54.6424	52.3099
-26.7835	-30.0148	-31.8121	-26.0897	-29.9088				59.0045	51.5202	60.0062	56.8108	50.4718
-30.993	-29.0378	-34.5587	-26.9927	-30.502				55.8692	50.2931	63.5421	55.4525	52.0109
-33.2309	-27.6666	-32.0917	-27.4512	-30.2928				60.2532	52.1608	59.6168	58.374	56.4188
-29.6601	-25.8417	-36.2802	-28.6883	-30.2821				58.528	56.1179	60.1488	56.6467	55.8393
-27.0791	-27.9891	-31.7556	-29.3165	-29.3001				56.747	58.2536	59.8858	54.0226	57.4674
-30.5674	-28.028	-32.7436	-29.3363	-30.0361				56.8724	56.724	58.7592	55.6213	53.691
-26.8217	-23.692	-31.6815	-26.8698	-29.6088				55.8419	58.0045	56.6681	52.0919	54.2452
-24.0167	-23.8278	-31.4195	-29.3665	-27.93				55.3357	59.9945	61.4442	63.7812	49.8878
-29.3642	-23.9133	-28.1838	-31.7503	-28.9023				55.297	57.7163	59.8219	58.4958	57.887
-27.2927	-24.6725	-30.8513	-29.4371	-30.8896				50.8895	57.9045	60.8981	63.5272	53.2177
-28.39	-23.4105	-30.024	-27.6124	-32.2177				53.0345	53.4058	61.4563	64.8823	59.852
-27.8214	-25.7735	-28.5885	-24.4514	-29.745				54.5136	54.9243	59.5311	64.1919	56.2868
-30.198	-22.398	-28.7251	-24.1701	-31.063				48.0816	60.4894	60.7192	62.8113	52.4731
-28.2232	-26.6355	-30.0793	-26.6065	-29.4192				46.579	58.5299	60.2524	58.3214	53.8329
-28.9355	-27.0756	-29.3765	-24.9042	-34.8509				49.7244	58.3929	61.8342	60.2525	55.2795
-29.4226	-29.8576	-33.0279	-26.2621	-33.548				49.8326	56.7471	61.8858	62.1882	52.0341
-27.0493	-25.9622	-31.4857	-25.7075	-31.8973				48.73	57.0097	66.7785	63.9259	50.5921
-29.5191	-24.486	-34.4174	-26.0121	-33.5016				49.7793	56.8482	60.847	61.8457	52.5823
-27.7172	-24.7327	-35.323	-23.8456	-33.3232				52.6807	55.7261	60.2999	65.4404	57.3178
-25.6145	-26.1119	-34.9312	-26.3966	-33.4616				50.6628	58.1391	61.5726	66.028	56.6355
-25.7525	-27.1172	-34.7388	-26.2297	-33.8821				54.9633	56.0302	63.7749	65.0506	56.862
-29.1252	-25.6913	-32.6804	-31.664	-29.3681				55.2684	53.6871	60.936	63.6877	59.8353
-31.184	-27.8389	-26.6691	-28.6865	-33.6577				48.6756	54.1249	61.1481	63.1055	60.9076
-28.367	-28.0491	-30.0293	-29.7973	-31.1314				57.2004	54.8369	65.0902	64.0065	63.3584
-25.5098	-29.1665	-27.4794	-30.6034	-32.1837				55.026	56.6764	60.9737	62.2694	56.8486
-25.4862	-30.7038	-26.5461	-28.559	-32.413				51.6898	54.6641	65.9601	63.5601	57.8795
-26.6806	-28.7872	-30.7892	-29.9174	-32.2447				54.7169	51.7557	63.069	66.3647	61.5238
-25.4391	-28.1431	-30.5939	-30.264	-33.6664				55.2779	51.6815	64.618	66.8974	57.4197
-26.2897	-28.429	-27.1203	-29.8052	-34.5505				57.6853	51.249	67.5432	56.8063	54.6569
-27.0852	-27.2569	-28.2767	-30.6824	-32.8725				57.219	54.4025	65.7699	58.9339	59.4417
-28.5728	-22.3044	-31.7193	-31.3326	-28.394				57.096	54.1042	63.4371	54.3107	54.0452
-26.6767	-22.921	-31.0441	-31.6877	-29.2433				49.8974	52.7661	63.055	56.3941	52.155
-24.0336	-27.0078	-22.1502	-32.7792	-33.4967				54.2322	50.8971	63.0075	53.5583	60.7359
-24.0383	-25.1926	-21.663	-30.6991	-33.7773				54.1419	52.5638	60.2596	55.2815	61.1844
-24.8781	-28.5611	-22.0448	-28.6245	-33.1355				56.5798	47.7268	61.4937	57.7224	58.7541
-23.3192	-23.9131	-23.2299	-32.0762	-36.0352				51.9986	50.9993	63.2101	60.8288	59.7949
-27.6814	-26.7378	-26.3572	-29.0472	-33.794				55.1421	56.1599	63.8093	63.8451	56.1565
-25.343	-26.3284	-26.3068	-29.8572	-32.4128				52.0526	55.2474	61.0692	64.0234	59.6177
-30.4358	-27.7045	-30.2208	-28.9113	-35.4136				52.3302	54.9492	61.801	61.1947	58.7403
-33.8702	-27.642	-24.8515	-28.9667	-35.4161				55.8979	51.399	61.6665	63.1457	64.5924
-30.467	-26.1559	-29.1859	-28.3325	-36.3295				57.7414	55.9038	64.0853	64.0706	61.6809
-36.2975	-24.7118	-29.2614	-30.4415	-33.7742				55.5956	54.6576	65.3714	59.0248	58.5489
-31.3428	-25.6743	-29.1505	-30.0398	-37.428				55.5858	54.3047	66.9113	60.6525	53.9646
-32.8702	-22.5918	-25.1093	-31.9527	-36.8545				58.8116	54.1343	63.3223	59.8509	56.8294
-32.0621	-25.8483	-25.1674	-34.0999	-36.2252				50.6215	49.0074	60.2337	62.4276	55.6072
-25.805	-22.1398	-22.8421	-31.8616	-35.855				53.8816	48.6529	61.752	59.8773	59.9398
-25.2631	-23.6006	-27.3146	-29.7162	-36.5571				52.4555	49.2418	64.2004	59.3744	57.4054
-28.2617	-23.3459	-28.2304	-32.1163	-35.7471				47.722	54.8954	63.634	60.2288	61.8908
-30.5065	-21.2866	-26.2854	-31.7512	-33.2152				49.2157	52.9692	64.1713	62.2918	61.9006
-31.0832	-20.6368	-23.4013	-30.63	-29.3982				52.1992	55.1498	64.354	63.9934	61.2989
-31.0575	-23.1976	-24.7905	-33.5352	-35.053				53.232	53.3915	63.6716	54.6804	61.8357
-32.61	-23.7577	-20.5921	-31.455	-32.1833				53.8373	51.9027	65.1024	55.5586	59.6842
-33.8795	-22.9895	-25.8287	-33.989	-34.3225				56.0179	53.1103	68.7207	58.6174	58.6348
-31.0181	-24.9716	-23.5701	-32.0079	-34.6081				56.237	54.223	68.0458	60.7418	62.7366
-30.7797	-25.9433	-23.9525	-30.3117	-33.3379				59.7754	59.7883	69.9971	61.0504	62.5509
-29.6969	-27.6519	-21.7631	-29.7682	-35.7173				60.4185	51.3937	69.4034	58.7222	59.3764
-30.3583	-25.0555	-20.4729	-31.3806	-35.9778				58.1189	52.7988	64.9529	61.0555	61.8937
-32.1326	-25.8737	-20.375	-27.3775	-35.1613				54.7527	55.504	69.0999	59.3305	64.7931
-30.7363	-26.5734	-18.4215	-29.2492	-34.0391				58.3445	53.9571	67.3101	61.581	62.463
-30.5305	-23.0541	-18.8817	-31.5418	-35.3745				55.5852	56.0867	65.8457	61.5323	59.751
-28.3363	-28.3389	-19.0726	-33.3094	-36.118				61.8648	53.9521	66.3219	61.5377	59.3544
-29.0381	-30.7057	-19.668	-33.0928	-39.2323				62.5624	59.6735	68.9647	66.1028	56.3826
-28.4557	-28.5061	-18.8651	-29.0988	-37.3792				56.9524	55.9176	67.0086	64.2745	56.4197
-29.4446	-32.395	-19.9877	-28.0959	-35.7768				57.9061	53.1458	68.0208	67.1466	56.2662
-31.3082	-31.8297	-17.9751	-28.359	-37.3067				57.0797	55.7656	67.7625	65.2061	55.3711
-26.5361	-29.3115	-19.0033	-27.6187	-38.3313				58.0705	54.0191	71.334	63.8571	54.0821
-31.1217	-28.5537	-20.6673	-26.4583	-35.0818				57.4221	55.1196	66.915	65.4502	55.9622
-25.1125	-29.4402	-19.1169	-26.5783	-35.3313				59.1611	60.1513	63.3967	60.5838	55.2011
-26.5169	-31.0826	-17.635	-26.9078	-34.688				62.8434	58.0232	63.2573	63.4914	55.5444
-27.0741	-31.0925	-20.5874	-26.641	-33.2223				62.1445	58.0915	65.8849	61.6457	54.2814
-26.8239	-31.5031	-22.1132	-26.6932	-37.4292				62.425	61.6624	66.5041	64.0529	58.5949
-24.858	-29.9834	-17.9384	-25.2298	-35.7566				57.4587	67.337	66.3691	64.2339	52.2883
-25.4105	-25.9839	-19.7801	-25.8568	-34.4299				58.4967	64.6926	66.3314	64.5706	51.3479
-28.6742	-25.9336	-16.6028	-26.8255	-34.9878				58.3317	64.4947	64.3619	63.9433	57.6118
-28.106	-27.8543	-14.3433	-25.3672	-33.7683				62.1116	65.8407	66.3983	67.1911	61.3174
-28.9446	-25.9317	-15.8349	-25.7206	-37.201				62.5234	66.1964	66.7094	67.153	61.0944
-27.8581	-24.7437	-15.5205	-27.546	-35.9602				58.3431	62.5991	64.8044	66.1017	54.2449
-30.449	-24.8673	-18.5024	-26.3707	-35.0298				61.826	63.7691	70.8704	65.32	57.4799
-28.5009	-23.5332	-12.0706	-29.047	-35.749				58.5844	68.167	65.6867	64.8574	57.1833
-30.3248	-22.6016	-18.2476	-29.2374	-37.0175				60.9943	68.729	68.1574	66.5904	61.4997
-27.9279	-22.4	-18.0364	-26.9526	-33.2929				61.8086	70.329	70.5651	64.5207	58.7338
-28.3826	-23.2478	-16.8513	-24.796	-34.6968				64.1109	68.9614	67.775	62.7682	60.6444
-27.296	-23.1406	-19.786	-24.6237	-38.0815				63.9876	69.529	71.9544	63.2005	55.5247
-26.8622	-25.9805	-25.387	-25.7205	-35.3498				60.8772	68.8177	68.7944	65.1561	61.5882
-28.8639	-26.8284	-23.3527	-21.7555	-35.9514				59.4521	68.771	67.7706	63.8298	55.6876
-29.4274	-24.9838	-23.1156	-23.1172	-36.6378				57.9768	64.2217	65.8778	61.6627	53.6596
-27.5714	-28.4775	-26.5234	-21.0309	-34.3433				56.0208	67.803	62.1917	61.9874	64.7454
-28.002	-27.2211	-24.4369	-23.3839	-36.6503				60.3285	68.6045	65.7112	63.2012	60.5507
-27.1166	-23.0153	-23.2136	-22.9412	-33.6373				61.1038	66.4158	68.464	63.7117	59.0945
-27.159	-25.4921	-21.0426	-19.9334	-34.9279				58.8107	64.3935	72.3075	62.6296	58.786
-25.8121	-24.2968	-20.2547	-21.9304	-35.0704				60.5815	67.5426	73.5796	58.8183	60.531
-27.3118	-24.9793	-25.0593	-22.4418	-36.2299				61.0339	69.8117	70.6139	63.2675	62.0019
-25.2476	-23.2075	-23.4684	-23.7421	-37.7747				62.6121	72.5976	70.3161	58.5054	57.5146
-25.3796	-25.6851	-24.8631	-22.761	-37.3401				62.8826	73.643	66.1015	61.4104	59.0851
-23.9177	-28.3782	-15.7467	-23.7204	-31.5485				65.0513	71.9216	70.9222	63.7382	58.4433
-29.2902	-27.7947	-22.2949	-26.7697	-35.666				63.6734	74.6981	74.1095	62.411	61.5066
-30.9265	-28.8748	-20.5472	-22.9208	-35.8235				63.5291	75.7926	69.2143	59.7774	61.8444
-26.7755	-29.17	-19.1405	-23.228	-35.2368				61.2249	73.2862	69.2994	60.7533	57.9422
-25.046	-29.9951	-22.316	-24.8985	-36.6415				62.4932	74.0544	70.3648	61.5949	57.6209
-29.8428	-27.6328	-20.1395	-22.7857	-35.4439				60.3906	72.4698	70.6901	62.9878	61.1877
-25.1828	-26.6122	-20.7157	-24.8865	-35.7177				58.6843	69.9965	67.5515	61.0009	62.4053
-25.8778	-30.5368	-22.9998	-23.1842	-32.0982				56.8308	71.2477	71.4528	62.2014	64.31
-24.5535	-28.5927	-23.8558	-22.4354	-33.7872				57.1217	72.558	73.4618	59.5737	63.7175
-25.7649	-33.7328	-22.4547	-24.7794	-32.7892				58.9584	71.2011	74.7654	60.5963	64.0518
-27.029	-34.0589	-23.1484	-26.1566	-32.6526				56.7493	71.1076	73.1915	63.0147	62.2822
-28.3823	-34.1179	-23.6265	-25.6264	-31.4248				55.9328	70.8543	74.2427	60.8352	62.7214
-29.1756	-28.4897	-23.5029	-21.5285	-28.5776				53.8503	72.1087	75.7372	61.1787	61.0946
-32.4414	-29.5729	-19.5529	-21.8734	-29.7412				50.6099	69.168	76.1767	60.8605	68.5041
-27.2258	-25.0607	-21.2589	-22.5986	-32.8135				50.9588	74.9828	74.541	58.9826	68.0104
-25.3313	-25.59	-19.9549	-22.4646	-34.0153				55.4608	73.3855	70.9346	61.3528	68.9773
-30.2247	-25.9176	-20.9397	-22.5402	-30.5559				56.1306	68.933	69.3846	65.0544	73.0859
-27.5887	-27.8391	-19.8387	-24.5297	-31.1723				55.0633	68.987	73.7618	60.8546	66.1156
-35.931	-28.3786	-17.2096	-25.4036	-32.6859				56.0807	71.4037	72.5746	60.7659	67.3496
-31.9897	-26.3319	-20.6412	-22.8802	-35.3279				56.2292	72.6398	69.568	64.8566	63.0556
-27.8359	-26.8303	-18.3199	-21.9522	-33.9363				57.2921	72.1734	66.2069	62.2745	69.141
-26.9391	-30.5196	-23.5515	-22.2096	-33.3899				60.0248	68.2673	62.1718	63.7244	72.1318
-27.8159	-30.6322	-26.0331	-23.4073	-36.027				66.1274	68.1918	65.9323	63.2501	73.5658
-28.4652	-27.5854	-24.5553	-21.3783	-33.9303				65.3284	68.4046	66.3788	66.3686	73.5298
-28.6004	-28.9293	-23.2344	-21.7264	-33.6685				66.566	63.1283	70.6935	62.5844	71.8399
-31.4446	-22.0285	-21.9902	-20.5171	-36.3674				65.7336	62.3392	70.0229	65.511	70.5625
-33.2111	-25.5467	-16.4796	-23.3261	-33.6946				63.5278	66.3219	71.343	63.994	72.5508
-28.8076	-27.2465	-22.4663	-21.5954	-33.9295				64.9028	64.5357	75.0338	62.8333	72.2812
-27.45	-26.4099	-24.7744	-23.4284	-31.7948				66.9013	65.0784	72.056	65.006	66.4548
-28.2936	-25.1105	-25.2363	-24.7696	-37.2171				63.9962	66.9506	70.8912	67.6542	70.5033
-29.8299	-29.7873	-25.3615	-24.8558	-35.184				68.0421	67.0862	66.4117	66.5489	69.5808
-28.9885	-28.0952	-23.3972	-21.2219	-33.7722				67.6502	67.6586	68.0202	65.1846	70.2347
-32.0865	-26.3852	-24.3434	-23.0853	-34.6478				67.8574	72.4389	64.8536	65.338	69.3859
-29.2709	-31.4673	-24.732	-24.2216	-33.056				67.095	70.1649	67.3216	63.5348	71.5106
-30.1663	-30.3489	-23.051	-24.4925	-37.4721				66.2839	70.2553	65.6697	63.2832	73.9751
-31.3698	-27.1362	-23.7225	-21.3666	-33.2799				66.157	69.5098	68.3382	65.2277	68.8726
-33.1571	-31.771	-24.9249	-23.061	-35.7301				69.6851	68.3353	64.7241	63.6226	70.5711
-30.3158	-31.0054	-23.8512	-22.6175	-38.9981				66.7644	69.3011	70.9417	67.3463	67.6059
-29.8519	-28.5997	-25.4401	-23.7237	-31.9509				66.8521	70.908	66.7971	66.1233	70.5543
-32.1093	-28.2156	-23.9072	-24.2993	-33.9386				64.5379	70.5234	68.2846	66.6693	67.4799
-33.681	-29.0201	-25.7854	-21.5716	-34.603				61.0303	70.0964	70.8146	71.8197	67.128
-33.2951	-29.3648	-29.1799	-23.6571	-33.0703				65.5161	74.7073	68.6465	69.4869	68.2305
-32.204	-30.7123	-26.4618	-24.5471	-31.3853				63.1074	73.2104	70.8118	69.8867	67.3059
-31.287	-26.9722	-26.0959	-28.1287	-34.6499				65.8899	71.8433	67.624	68.1363	70.4786
-31.5197	-31.3869	-22.9569	-24.4937	-35.726				64.364	70.0848	65.7069	69.1578	63.6955
-31.2144	-31.5022	-29.6395	-21.8628	-36.1935				63.8984	71.1297	67.1853	67.1519	64.8294
-32.2737	-33.9541	-24.7027	-23.3965	-36.5265				64.7394	67.9254	65.2013	68.8323	64.0997
-36.5763	-29.6732	-27.0396	-24.4134	-36.0609				61.7474	70.135	67.1247	67.6879	64.405
-32.585	-27.9036	-28.0892	-22.6017	-35.6047				64.8454	70.1133	66.7243	68.8538	67.6851
-33.2527	-32.6889	-26.8036	-23.5977	-34.8094				57.8025	71.9121	65.0558	68.0673	67.2685
-31.3306	-29.8585	-22.9071	-24.6899	-34.0416				64.0754	72.844	66.5485	67.86	71.7012
-33.1544	-30.6606	-21.597	-24.8651	-32.8591				61.219	71.1807	68.021	69.1899	66.9188
-32.6155	-33.4728	-25.2876	-24.3963	-35.6557				64.2605	71.4766	69.9187	67.9449	68.2243
-36.1662	-31.8269	-22.7544	-24.3643	-34.0909				64.4238	70.9959	73.0342	66.6293	68.7549
-32.652	-30.6936	-24.2129	-23.131	-34.6711				67.6676	70.0054	70.7118	64.7944	68.5807
-34.0095	-34.9933	-28.0128	-23.5417	-34.169				67.7739	70.9255	68.3001	63.7684	70.1586
-32.4789	-31.078	-21.0538	-24.8453	-33.3911				66.7962	72.1668	72.6619	66.03	65.1312
-35.0125	-32.0898	-18.7372	-25.6547	-36.1553				66.5995	68.3826	71.0585	69.8992	68.8354
-32.9026	-35.4547	-20.4654	-23.9446	-34.174				67.944	68.6779	70.8288	66.7183	70.0336
-35.2046	-33.8797	-23.5104	-25.2783	-35.9737				69.052	70.2154	71.1533	68.01	67.418
-31.9982	-35.3391	-26.6365	-28.2662	-35.729				66.1616	70.1704	71.5286	70.7233	71.3006
-31.7505	-36.1147	-22.0066	-24.6204	-35.876				66.7488	69.2575	70.8946	65.9043	69.6126
-33.6867	-37.1384	-18.7674	-26.179	-35.9251				65.8287	67.9078	69.696	66.8188	67.6982
-31.7075	-34.4183	-16.3758	-26.7108	-35.4572				70.1755	65.967	74.0579	65.9692	68.7725
-31.2073	-30.6443	-14.8681	-21.2534	-37.1513				66.6619	67.2801	71.9423	66.5062	66.4193
-35.2616	-34.2421	-13.2296	-27.0217	-37.1485				65.4282	67.8999	66.3885	66.4402	71.6813
-33.7073	-35.0597	-14.418	-26.2847	-33.7053				66.9839	69.9896	69.1429	65.6115	67.354
-33.8418	-37.3181	-15.411	-25.2673	-38.0337				68.7258	68.1171	72.4562	66.1565	66.5124
-33.3804	-33.8294	-14.788	-23.0559	-35.7394				65.7684	68.0694	73.1022	63.7072	66.9704
-33.2999	-36.7496	-11.0542	-25.4401	-35.3206				65.1726	68.9908	71.053	67.6117	72.1451
-31.6484	-40.2919	-16.5391	-25.3964	-33.0689				63.0446	71.6629	65.9042	63.8089	74.9283
-33.0071	-36.885	-14.5162	-23.3178	-30.2988				67.3892	66.4928	68.1283	65.2075	72.4226
-32.6472	-36.7261	-13.2114	-22.6018	-33.6466				61.8393	67.967	67.7405	69.972	68.1575
-34.2434	-37.1055	-13.7821	-23.5367	-33.0363				63.7076	70.5001	66.7307	67.4266	70.538
-33.7879	-33.1207	-15.0357	-26.357	-33.4849				63.5774	66.8883	64.4279	67.2431	72.3722
-34.4488	-32.2192	-11.1629	-24.4244	-32.0423				61.9668	68.2418	65.6013	64.773	67.9459
-35.3462	-31.4909	-10.1452	-28.25	-34.1337				65.9701	68.0831	64.4573	65.474	69.1643
-33.9799	-32.4197	-11.0247	-25.997	-34.778				66.3712	69.5298	64.9417	60.2823	66.843
-32.9397	-29.9429	-9.15836	-25.3251	-34.1549				63.9588	69.13	67.6035	61.8541	66.0486
-33.1935	-31.267	-11.1366	-20.6977	-33.5451				61.7147	66.3019	69.2746	62.3967	65.8884
-34.2089	-33.6853	-11.2488	-21.2095	-34.0521				59.9205	59.6968	67.146	64.3909	67.4221
-32.5712	-34.9217	-12.1022	-21.5387	-37.0587				62.6012	63.9773	68.4917	64.5474	68.4364
-33.1142	-33.4599	-10.2168	-20.6006	-33.7575				61.042	63.5941	69.9908	64.1087	67.4743
-36.1649	-32.998	-10.3844	-22.0766	-32.2816				63.4775	63.4019	67.875	65.6289	69.8696
-36.0687	-32.8348	-10.9469	-20.4274	-32.1567				63.8479	66.9048	65.4069	69.5171	68.2022
-33.1029	-35.2348	-8.58049	-22.8104	-35.2577				62.096	66.7072	66.4985	61.3323	67.1297
-33.972	-35.5084	-6.38147	-19.0689	-33.8935				62.1288	67.7907	67.9328	63.4815	67.2612
-33.5201	-34.0297	-13.0328	-19.7155	-37.1096				64.6832	67.1897	66.491	64.8246	70.5062
-32.8243	-33.7816	-10.5043	-20.6561	-35.1808				66.1728	69.2399	66.9841	66.6822	65.0705
-35.0541	-33.3665	-14.3894	-22.9037	-35.0645				66.0098	70.7137	66.4681	65.5226	70.1288
-29.9292	-33.6124	-10.5324	-21.8353	-33.9002				68.2125	68.3019	68.1576	68.5348	66.2554
-32.2461	-32.9069	-13.0603	-22.3069	-35.5125				66.959	66.9791	72.1276	69.1072	68.8371
-30.8107	-33.9065	-13.1322	-24.0871	-34.405				65.3824	68.853	68.6866	70.4359	66.9333
-34.9763	-35.2748	-14.7921	-25.3237	-34.4186				65.0005	67.94	67.3232	64.3249	66.2654
-33.3877	-33.6908	-13.2818	-24.6143	-33.2601				68.1174	68.8089	67.8142	66.5247	70.2378
-31.1867	-32.9001	-15.1224	-22.8749	-33.7586				67.4125	68.2317	68.276	61.4348	69.2193
-31.1409	-29.8485	-14.8936	-23.2917	-36.237				69.1461	70.0255	67.6979	60.8804	66.106
-29.154	-32.443	-13.1672	-22.9708	-34.8871				70.8869	67.054	68.3418	61.651	65.9298
-28.6395	-29.6105	-12.5379	-23.8092	-37.0778				63.6956	63.8059	70.1039	61.8433	67.7862
-26.3051	-31.5366	-9.99364	-22.7496	-37.574				64.4502	65.3876	67.9647	62.4538	72.7912
-28.2436	-32.5711	-12.9726	-22.949	-35.6206				65.5027	65.4204	70.2127	60.22	71.9737
-27.1971	-35.0854	-8.92638	-25.1373	-34.4901				68.3757	64.1001	69.039	62.7564	74.6513
-28.4925	-34.1389	-13.6658	-22.5105	-36.0086				63.9009	66.9467	66.6838	63.085	74.5511
-26.9994	-32.1559	-13.8555	-22.5101	-35.56				67.997	67.5994	63.3324	64.4551	75.2468
-31.3484	-33.1942	-16.4534	-24.172	-35.1431				64.1758	69.5425	64.1241	62.6745	72.6201
-32.0667	-32.3645	-15.1933	-22.1859	-34.2162				66.4699	65.7658	65.1065	61.6674	71.2062
-31.8264	-32.5538	-16.5189	-23.2528	-35.7479				65.7514	67.8682	65.1291	59.3076	71.7554
-27.8913	-33.4189	-17.3081	-24.9729	-37.6167				65.0902	73.0738	67.3849	63.4482	76.9895
-30.3772	-31.5877	-16.4679	-24.458	-39.8449				66.246	72.1116	63.4669	63.7694	74.107
-29.9725	-32.6208	-16.5033	-26.1161	-33.8182				66.9148	69.7291	62.9873	65.4979	76.5334
-27.7675	-35.6306	-16.3227	-20.9835	-36.4865				66.654	71.9524	61.5139	64.8775	76.0527
-26.7941	-37.9061	-16.9428	-20.8713	-36.6429				64.7748	72.3788	66.4526	67.1771	75.5321
-26.9297	-33.4822	-16.6366	-23.1439	-36.7799				66.2233	72.4561	64.0421	67.1672	74.6881
-30.4394	-37.5844	-15.2278	-19.0772	-37.6175				67.6569	70.3038	66.304	66.5188	73.9302
-33.1509	-28.5844	-17.8491	-23.8177	-38.3993				69.2532	68.4221	64.5105	66.3752	73.0154
-32.8755	-32.2955	-19.2248	-19.1993	-37.3492				66.2588	69.2683	64.4163	67.0801	76.2345
-33.6364	-32.2725	-18.68	-22.1354	-36.7631				69.2971	70.9338	65.8402	63.6592	72.7048
-33.6541	-32.717	-17.3713	-20.8875	-38.4437				66.5454	69.3676	69.084	66.2116	72.4518
-34.1347	-30.7539	-17.9397	-20.3858	-33.2404				67.134	71.4974	68.1478	64.6398	71.2701
-32.9351	-32.5878	-15.5767	-20.4418	-35.2308				65.6956	69.0926	67.9811	60.9805	76.5904
-33.8737	-32.7485	-15.6808	-23.0572	-37.1267				65.682	71.7803	68.5343	64.5137	71.2866
-34.1768	-31.1584	-12.0912	-21.4329	-36.6935				65.5266	72.4618	68.1182	66.4187	75.1898
-34.6379	-33.0414	-12.5606	-22.4377	-34.8584				65.8427	73.0435	69.1424	67.0644	72.4976
-34.4889	-32.4241	-8.33862	-22.8492	-35.619				63.6067	71.1137	66.0217	62.4301	72.279
-31.1829	-31.9779	-12.9261	-22.9626	-35.1846				67.3259	73.3069	66.6564	66.5341	70.3316
-30.7268	-34.9095	-13.8147	-23.8308	-30.6745				60.0259	70.7651	68.0238	60.4937	73.6674
-33.007	-31.4423	-10.4179	-22.6318	-33.1324				61.2418	70.1921	68.6003	63.1215	72.5177
-31.3297	-32.3471	-14.0815	-21.5486	-34.3054				64.0704	74.5681	68.657	60.2494	70.7776
-31.3651	-32.4426	-10.751	-22.7852	-34.2272				66.5966	70.8344	67.8948	60.9877	72.149
-30.8638	-30.0918	-13.5944	-22.0273	-30.7598				66.7942	69.6311	71.4943	59.9386	69.5506
-30.9707	-32.745	-12.0447	-23.8698	-32.9336				68.396	73.2958	66.4997	59.4798	70.1178
-31.5797	-32.9577	-14.1749	-25.7714	-31.6742				67.5918	69.6758	65.5217	61.4283	72.5559
-34.8705	-34.0624	-16.4119	-22.2822	-32.4246				70.8036	74.3693	66.1324	60.8039	74.4821
-31.9679	-35.1138	-19.477	-23.507	-38.3895				67.2877	70.2376	65.1163	60.3318	73.3896
-32.7919	-33.4487	-23.016	-22.2553	-34.3334				67.1976	65.265	73.7175	55.0616	70.5761
-30.358	-36.6653	-19.2325	-21.3956	-34.1832				67.1103	66.0105	67.9884	63.9749	74.0032
-30.3837	-35.7115	-20.5293	-23.4292	-32.3796				62.4685	66.4814	66.6962	60.964	74.9104
-33.7039	-36.44	-20.2074	-28.8062	-34.1751				64.6624	68.5614	66.6784	61.5738	74.7749
-33.3604	-36.4448	-17.7629	-22.9599	-35.9117				64.5885	68.2771	65.6384	61.5239	72.8863
-33.1442	-32.2054	-20.0216	-22.6308	-37.754				57.4597	66.3614	64.1689	63.3836	72.9507
-33.1915	-32.9252	-21.5947	-22.6357	-39.475				63.431	67.8294	65.0206	61.7481	76.274
-34.7365	-36.623	-20.7517	-22.9082	-38.9511				61.9896	70.0691	64.32	62.5058	76.0126
-32.5907	-33.5644	-21.9188	-18.0809	-39.9772				63.441	69.9387	66.2195	60.1129	73.3409
-32.8883	-37.0473	-18.8033	-20.8344	-37.7443				63.4477	71.1481	63.0929	64.7447	75.2682
-33.7218	-37.1729	-18.1864	-20.6737	-40.6188				60.4875	68.2427	59.7242	62.1199	74.9675
-33.5476	-33.1671	-19.5468	-23.2634	-34.9234				61.4994	70.2501	61.6782	63.1352	77.1122
-34.1648	-32.8482	-20.0904	-23.3762	-37.711				59.8998	69.002	60.9266	58.9672	79.9458
-36.588	-33.3883	-18.1523	-20.5738	-37.8409				66.4565	70.025	59.5973	63.396	79.718
-32.8524	-35.2224	-20.4531	-23.302	-39.3016				63.5077	70.7074	62.3161	60.8518	76.319
-30.6683	-34.8477	-17.4455	-17.5823	-38.0129				63.9129	69.3218	59.0437	63.3952	75.6764
-30.6797	-37.718	-17.1382	-18.9384	-35.4716				62.0123	67.7557	59.1864	63.4812	70.6687
-33.8297	-34.47	-20.031	-20.0845	-38.0613				61.7294	69.1024	60.5967	59.3458	73.745
-33.4929	-38.3353	-18.8053	-22.2597	-37.5994				68.3602	72.6554	65.1293	59.0576	73.4858
-29.321	-36.7665	-21.3849	-21.6803	-34.9039				69.4518	70.5003	62.1488	59.8831	71.7754
-28.7099	-34.3058	-16.1596	-21.7561	-35.8383				66.0335	67.2124	67.2578	59.2598	70.277
-30.2823	-34.4575	-19.9899	-20.4507	-36.4323				70.245	70.7631	68.5811	59.2455	71.6835
-28.9627	-32.3936	-17.9542	-22.7759	-38.92				66.9534	71.9925	69.4536	59.6988	68.7882
-28.8542	-33.5182	-17.7715	-26.6385	-39.2054				63.7665	76.076	67.441	61.3879	65.515
-31.6222	-35.3893	-18.0466	-25.8414	-37.1474				67.8076	74.5094	64.5676	58.5078	69.6449
-28.1521	-33.2542	-16.0928	-20.5589	-37.7206				63.8429	73.2578	66.8949	56.3083	69.4752
-31.2038	-35.4968	-19.1521	-23.8357	-39.1477				65.0565	74.4197	65.6489	55.2446	72.6486
-29.7939	-36.2328	-17.6448	-20.4671	-39.9092				67.7863	70.848	67.6925	61.9417	70.9527
-29.7102	-36.5029	-17.8108	-21.0891	-37.4827				66.059	70.4582	66.8811	61.4942	73.0714
-31.4766	-35.4332	-18.3797	-22.4881	-38.9534				66.0019	70.1578	67.13	59.4421	72.1421
-34.6418	-35.546	-18.0901	-23.4277	-38.8853				63.8198	72.4966	62.0491	59.4388	76.3119
-30.3869	-35.2043	-20.8106	-24.5055	-37.5952				63.0433	71.511	67.9235	57.3321	76.6557
-30.7374	-37.7078	-19.1854	-25.2413	-38.141				63.6082	72.1017	60.5667	61.1001	77.0075
-29.851	-34.5153	-17.3561	-23.3337	-40.2636				61.4483	71.3729	64.3433	65.0989	77.7628
-33.4441	-35.9888	-16.991	-22.2141	-39.0986				59.8378	73.9244	67.5501	64.3524	75.2408
-32.3981	-35.5763	-20.5267	-22.1697	-37.4038				60.1482	72.975	66.0331	59.2396	76.2368
-31.737	-33.8541	-18.1921	-23.6971	-35.5966				65.382	68.212	67.9935	60.7018	74.4335
-29.855	-33.6959	-19.1306	-22.1486	-35.366				61.8557	68.8367	64.6747	60.0113	73.8092
-29.2799	-33.0341	-17.7519	-21.6128	-36.0111				61.1552	69.3484	66.4735	62.0026	75.2516
-31.0604	-30.1666	-19.8921	-22.5318	-35.598				59.2844	71.3291	66.7982	62.1843	75.7571
-31.1403	-29.6438	-18.6547	-22.7708	-37.2933				60.2899	72.055	66.2952	63.5373	72.1765
-32.3751	-36.4079	-19.2205	-24.023	-38.9568				56.6193	72.7969	66.1133	60.1388	73.2705
-32.6492	-34.2808	-19.3921	-26.6943	-38.6693				60.796	71.5938	68.8304	63.758	67.913
-28.6969	-33.0577	-19.5623	-25.5439	-34.2034				59.4498	70.2616	65.1344	64.4371	70.4477
-30.1097	-33.3297	-20.5645	-23.7507	-35.0174				61.9092	69.6975	64.4256	65.6518	72.8409
-30.2184	-33.7954	-20.5341	-22.4443	-37.9702				62.115	74.7575	65.0257	63.4267	71.744
-30.7581	-35.6478	-19.2335	-22.2743	-36.0642				62.4372	72.8974	64.146	59.9995	69.4502
-31.3503	-31.9379	-19.2918	-22.9455	-37.4749				61.0123	71.4723	64.4603	63.5705	70.0289
-32.2475	-32.9938	-18.4784	-23.4079	-36.2521				59.138	72.534	67.1869	63.771	74.4547
-33.2046	-31.1926	-16.2343	-23.9807	-37.0493				63.3704	69.9817	67.4375	60.6766	72.0747
-30.4614	-34.8225	-18.2407	-21.6569	-36.2747				62.0164	70.5875	66.6297	61.5574	70.6601
-31.616	-31.6564	-17.0867	-24.066	-36.9465				60.0463	71.6015	67.5524	63.706	69.6653
-30.2746	-31.023	-18.4136	-23.6985	-37.2287				65.7093	72.5722	66.7125	65.5372	69.2789
-30.4438	-31.5989	-18.7608	-23.5368	-35.9096				67.4635	69.011	64.3518	65.5949	67.6435
-32.14	-31.2309	-16.6243	-25.8969	-35.9257				64.4131	68.6424	66.6166	65.191	71.8457
-30.9854	-35.0736	-19.7187	-23.163	-36.9318				67.1649	71.4522	62.6419	63.5792	74.4776
-28.8236	-28.641	-19.6064	-21.2165	-36.2399				67.1276	70.241	65.7336	61.3917	74.2722
-30.655	-31.1417	-19.3328	-23.2007	-36.4146				71.8373	69.8769	63.2808	60.0305	73.3682
-33.2336	-31.5852	-21.7112	-21.0589	-36.3336				74.0699	69.324	63.747	61.4935	73.5511
-35.4068	-27.9631	-19.3701	-23.5379	-36.2561				74.8369	67.3423	62.7261	61.6988	73.7684
-33.0329	-29.3064	-20.1279	-21.6864	-38.2661				74.0337	67.5317	65.769	63.4537	72.6012
-32.4871	-27.1339	-20.422	-21.8135	-37.8581				73.3499	65.7207	65.604	59.6072	75.2232
-33.1631	-28.1633	-22.5166	-20.9557	-35.6279				69.4774	67.9904	67.8321	64.6676	71.3478
-34.0508	-29.3931	-20.3403	-22.9213	-38.3167				69.8793	66.1386	67.7512	62.3511	75.7328
-34.413	-29.7934	-18.7917	-22.8873	-35.3551				71.4878	63.2213	69.403	63.3527	69.7102
-34.4798	-27.4298	-22.0052	-22.5398	-36.6698				68.6875	64.2513	65.2524	64.625	69.0647
-35.665	-30.6983	-19.3396	-24.424	-38.5378				68.884	62.9806	67.0239	66.7679	70.1996
-35.7128	-31.179	-19.2851	-23.0226	-35.6288				67.8145	59.2633	69.2934	62.7257	69.3196
-33.013	-33.3147	-20.6024	-22.6561	-36.3405				67.8399	65.6239	65.8163	65.8723	71.4251
-31.1112	-31.9404	-18.9823	-24.2608	-38.7088				68.3489	63.455	62.4201	65.271	69.0072
-27.8102	-30.8151	-20.4227	-27.0225	-37.4836				63.9192	65.3395	59.6582	61.2161	70.2692
-32.5952	-30.3789	-20.0455	-29.9032	-37.8055				66.4988	65.2785	61.5331	63.1964	68.7839
-30.0707	-36.3703	-18.3782	-26.691	-35.263				68.8961	65.6527	61.7545	64.0171	69.6931
-35.4734	-32.6268	-19.1631	-25.0329	-36.7795				70.6691	65.6119	63.6953	61.9481	69.9541
-34.831	-37.7494	-20.2164	-23.3154	-36.0574				66.8231	65.6871	61.7594	58.3078	70.1814
-32.4452	-38.0451	-19.0239	-24.408	-36.296				66.2371	62.9736	65.1919	62.2886	67.0661
-30.9264	-32.2388	-18.7602	-26.5667	-35.5118				62.0416	66.8033	66.7292	59.4035	64.1962
-29.477	-31.708	-20.3052	-28.2806	-38.5548				63.2518	66.3477	64.4758	55.6678	66.5982
-32.8167	-35.6892	-20.0408	-27.1548	-35.7652				62.8374	69.8839	69.5807	59.0136	66.6701
-33.4873	-32.8235	-20.9802	-28.8361	-35.4842				63.5155	65.8688	69.0409	59.0257	69.6709
-30.8605	-38.4395	-18.7696	-27.0422	-34.6635				60.332	68.0374	63.4569	61.864	71.5634
-28.8745	-33.9882	-17.8939	-25.7334	-35.0046				62.7738	69.7204	61.0268	58.4724	69.1834
-28.7805	-35.0181	-17.9481	-26.9478	-36.7751				61.8216	70.2476	61.5867	59.5865	69.4966
-27.2093	-37.9127	-18.0987	-25.8448	-34.2626				59.9256	73.6568	65.3642	62.7551	67.0641
-26.3522	-34.4181	-20.3609	-26.6239	-35.5766				62.4772	70.1605	66.2644	57.6166	68.9026
-25.4885	-34.0724	-19.199	-27.928	-38.1501				65.5005	71.7553	66.0528	63.4828	68.6602
-26.6513	-34.4257	-17.4426	-25.2993	-38.5932				62.8699	65.9873	66.8298	62.9918	65.0943
-27.1204	-32.279	-17.7128	-22.9803	-37.0004				64.1765	71.2262	66.3491	60.942	62.5232
-28.4313	-34.786	-17.8028	-24.671	-38.4828				63.5348	71.7062	64.8389	60.4561	66.4809
-30.0699	-27.7983	-16.1661	-23.435	-36.2263				68.526	71.6917	64.4264	60.0172	66.9011
-28.2912	-33.6144	-16.0929	-23.4694	-38.1259				66.9771	72.2557	65.6412	61.1057	68.3835
-30.516	-27.5139	-18.5273	-24.187	-37.0634				69.1877	73.1963	65.3696	60.1693	67.699
-31.6238	-33.9627	-18.3159	-25.6703	-37.0826				69.6451	69.199	63.324	57.3052	72.6486
-27.4835	-29.4907	-17.319	-25.8287	-39.0808				68.7207	70.1744	60.8671	57.6929	72.6639
-27.4049	-28.423	-18.7559	-24.8704	-38.0481				66.6842	69.5655	61.2682	55.2093	74.7481
-28.9823	-32.773	-18.2141	-25.3312	-36.5121				66.1509	68.3918	63.2039	55.0482	76.2554
-27.9646	-30.6908	-20.7289	-26.3824	-39.484				66.7739	67.4042	68.5464	59.0105	76.7497
-27.1774	-29.5197	-20.1015	-27.0755	-39.7106				63.0342	68.1869	59.9868	56.5472	75.9877
-25.9111	-32.9007	-19.8656	-25.2842	-36.061				68.5592	69.4983	62.2101	55.8043	71.8182
-25.9935	-28.6648	-18.8348	-28.3191	-36.9096				66.3571	69.0703	64.2175	55.3239	73.4751
-25.498	-30.3973	-17.9699	-27.9298	-37.5944				68.9565	65.5164	65.1432	54.7907	75.0505
-25.3894	-29.5186	-19.5311	-26.17	-37.9976				68.6	63.9317	68.7618	54.985	72.8997
-26.8808	-31.9795	-19.5607	-26.5664	-38.489				65.2494	65.5087	65.2554	59.8224	74.7706
-26.9157	-33.8632	-21.2679	-24.6319	-37.963				66.7652	62.6855	68.4173	55.1489	76.3516
-25.7324	-30.0014	-22.4755	-26.8295	-36.8654				67.5984	62.3705	66.1476	56.3717	72.2603
-30.0868	-33.8114	-22.7237	-23.9072	-37.3628				67.4938	62.6231	66.1369	51.849	72.418
-27.899	-33.5344	-20.8216	-27.9617	-38.6293				64.7647	59.8733	63.1593	51.9427	69.6113
-28.3759	-35.6467	-20.8753	-25.0153	-37.57				60.8102	60.3231	62.3068	54.7124	73.2754
-27.8913	-38.332	-20.622	-24.2509	-38.396				62.2387	59.2759	64.8439	50.4751	69.7894
-28.6413	-35.4515	-16.1866	-26.2958	-41.0033				61.2926	62.4729	65.1294	52.0222	70.6236
-26.1236	-38.0104	-19.3461	-23.3483	-43.8279				58.6212	59.8673	67.2582	52.5022	73.0305
-29.2579	-32.5344	-18.9534	-26.0368	-40.8346				60.493	57.784	67.9866	51.2599	72.7411
-25.888	-34.982	-21.1702	-24.4511	-39.9812				58.3545	59.3478	62.5324	51.6911	73.641
-26.4934	-36.6316	-21.6874	-25.4688	-39.6722				58.0381	57.9705	64.5681	47.3009	71.2414
-27.3004	-36.7696	-22.1521	-23.925	-39.2267				54.5805	61.8596	65.8487	52.27	69.6475
-25.5686	-36.1003	-20.6198	-23.3227	-38.3042				57.1646	63.6283	65.9303	50.6584	71.5153
-29.1093	-32.0335	-22.5858	-24.8631	-39.2271				54.6231	61.6889	71.6624	57.1941	72.4765
-26.6614	-31.4974	-21.9947	-21.7357	-38.2421				57.3245	64.2046	66.3406	53.4527	70.4255
-29.4089	-33.1151	-22.8225	-25.3292	-38.2046				57.5465	66.7067	71.0637	54.8242	72.0893
-32.5234	-31.1001	-22.1098	-22.0284	-38.0303				57.4025	65.3653	72.9813	49.3312	72.2134
-31.815	-33.5995	-19.2369	-23.4255	-37.2265				57.1755	71.4304	71.7352	53.9503	77.6023
-28.7133	-34.8159	-19.0607	-23.6561	-37.1251				58.1042	68.0056	72.3377	51.8171	79.3362
-29.7199	-33.8093	-21.6461	-24.1668	-35.7319				52.7317	63.7554	73.0903	51.2555	81.7782
-30.8728	-30.4299	-20.017	-21.9218	-36.7771				57.0841	67.2471	70.1239	51.1682	78.2528
-28.4426	-35.0073	-21.304	-22.657	-35.1319				57.8098	66.8687	71.7265	47.9116	80.0912
-31.3889	-33.0987	-20.6241	-24.6392	-38.6596				51.7697	67.2165	71.2457	51.512	75.81
-29.7927	-31.8667	-18.4379	-22.5824	-35.0059				56.3617	68.3908	73.5885	53.0194	78.8769
-30.4596	-30.8901	-18.1688	-19.6987	-35.979				56.8009	64.5986	73.2319	54.2321	76.934
-27.7728	-31.2712	-16.4061	-22.495	-36.3471				57.6633	68.8108	72.1238	53.8178	78.0492
-28.8219	-32.7144	-17.3474	-19.5753	-39.386				54.6602	68.905	73.0736	54.6769	77.2304
-26.5201	-34.2857	-18.1985	-20.4642	-37.2162				55.2213	69.5084	73.8465	49.956	81.1616
-29.2975	-33.9754	-21.407	-21.4162	-38.4784				58.3008	67.5548	70.6168	51.5108	75.947
-29.4077	-34.0773	-19.5394	-20.3903	-39.3373				57.2268	66.6833	73.4607	48.696	77.6451
-31.192	-33.7475	-17.3435	-22.7253	-38.9579				63.9101	72.0715	72.1207	53.4407	75.8218
-29.0191	-34.1725	-19.3109	-22.6668	-36.2864				59.9881	73.5109	71.5892	53.6632	79.1617
-31.153	-32.2509	-19.4429	-22.0266	-35.8044				55.8856	69.3054	72.1115	52.8577	79.5379
-32.5212	-33.6239	-18.0767	-21.2853	-36.5131				57.1631	75.774	67.961	54.7291	78.75
-28.5745	-30.2365	-19.3463	-23.3936	-36.0535				53.5626	69.9972	71.9783	52.8141	77.7635
-29.6124	-32.8557	-18.8458	-19.9083	-38.2203				53.9945	71.8814	68.5812	57.7652	77.8235
-28.3636	-34.5649	-17.6632	-22.6733	-35.2246				55.9919	66.781	71.31	57.6023	74.9905
-27.1606	-34.8405	-18.3092	-23.8869	-34.926				55.1201	70.4098	72.2412	60.491	73.3107
-30.0919	-34.7632	-15.8563	-22.8448	-35.7657				54.5892	67.7605	74.1941	60.5551	77.6156
-30.2683	-30.6877	-16.7659	-21.1028	-35.1256				59.489	68.2459	72.6764	56.2468	74.9868
-28.2026	-33.1282	-15.971	-21.5692	-36.4576				54.1484	69.3519	73.9427	59.5757	75.3242
-27.5458	-31.9731	-17.0267	-22.0918	-35.0235				47.1102	69.3564	73.7157	60.3632	77.6111
-30.4747	-31.147	-17.6931	-21.8872	-35.6767				49.9775	68.6048	73.231	58.8534	81.2398
-29.9919	-32.1725	-15.944	-21.4902	-38.1034				55.3191	69.1642	72.9928	62.8571	77.6392
-30.4622	-34.7667	-15.2881	-20.2894	-38.1101				51.8492	67.7912	75.0901	62.3749	79.5368
-27.9771	-38.2601	-16.675	-22.5428	-37.3298				52.4634	70.1488	68.6128	64.7965	78.6595
-27.7493	-39.1815	-19.078	-19.0008	-41.0371				54.9771	67.9293	65.7353	56.6594	76.0722
-30.6662	-38.9509	-15.7516	-24.0909	-40.0673				55.0843	65.0726	68.9924	59.8655	74.3095
-31.117	-34.6035	-19.0818	-24.7156	-37.8244				53.784	65.0604	69.8403	58.7507	77.653
-30.6128	-36.3445	-18.5373	-23.6159	-37.7512				56.1784	65.6389	71.2547	59.7005	74.0627
-31.802	-39.0522	-13.6801	-21.4659	-40.5754				56.4299	67.1968	71.8203	62.2783	72.9316
-31.838	-33.9595	-16.2543	-22.1835	-40.4357				59.8086	71.8307	74.2975	60.323	72.7349
-33.1873	-32.9765	-16.93	-21.8853	-39.4304				57.0615	71.5443	77.3256	58.902	77.7222
-30.8559	-31.6591	-17.5164	-24.9099	-39.8182				56.0285	71.2226	77.7228	56.6837	75.5608
-32.5208	-36.0036	-17.6785	-23.9465	-42.6853				58.9209	69.9219	72.8136	53.9417	72.898
-31.0555	-35.195	-18.3801	-21.9038	-38.1928				63.3903	70.2931	68.9071	58.5096	71.3819
-31.3763	-35.8794	-19.344	-22.5524	-39.0612				62.418	72.321	71.4142	60.513	70.1465
-29.4211	-32.881	-14.6776	-23.9711	-37.9025				60.435	66.6259	70.9939	53.9622	70.8306
-29.0477	-36.0497	-18.2058	-23.7245	-41.3467				59.2448	67.4445	71.9877	57.1771	68.3689
-32.4812	-33.9959	-15.8197	-24.1932	-40.1252				59.8232	68.6832	74.1842	58.5856	72.3378
-26.8448	-34.816	-15.933	-25.1286	-41.9483				61.7737	67.6615	74.5767	60.9913	75.0713
-29.6498	-34.9729	-19.5321	-23.9976	-42.922				61.1788	70.8987	76.0815	58.6785	74.2494
-27.7084	-34.8884	-19.6639	-24.6486	-40.9357				61.6367	68.6681	72.7357	66.182	70.6041
-30.4122	-38.1187	-15.0995	-25.9139	-42.1693				62.3249	73.9553	76.3643	62.6944	72.6136
-30.0671	-33.985	-14.7968	-22.7999	-37.9988				59.9816	69.1973	75.1727	65.0243	72.1858
-29.603	-33.3629	-18.6137	-22.6448	-37.7062				60.064	69.0468	73.2744	64.6484	71.2996
-29.6409	-37.0638	-19.9598	-21.9272	-37.6164				58.5391	69.4662	75.9069	62.198	73.3613
-29.1194	-31.7799	-18.0101	-22.0667	-38.0887				56.8161	67.91	72.5992	63.5493	68.6581
-28.1138	-38.158	-18.7727	-20.6306	-37.6556				59.4696	70.8295	72.2563	63.7885	72.1107
-30.5647	-32.6389	-15.3683	-20.5763	-36.6584				57.8615	67.337	71.7698	62.1502	68.3109
-28.8785	-34.8096	-15.6994	-21.4876	-37.7537				60.082	65.7281	69.1419	70.2821	69.5397
-29.7936	-36.2713	-19.4786	-21.9007	-34.2537				59.1758	62.1686	72.9761	67.3417	67.8021
-31.0486	-30.6374	-17.8386	-21.5851	-33.3629				59.19	61.5132	74.6139	63.2729	73.2799
-29.4477	-32.2818	-18.3094	-23.2588	-36.9013				58.1132	62.0132	72.2509	65.3133	73.0804
-28.3802	-33.5474	-18.7582	-21.3077	-34.3921				64.1528	63.6516	73.6641	62.819	71.8538
-31.2399	-30.6044	-16.8811	-21.7377	-34.8147				55.6239	61.132	76.8395	63.5536	68.6161
-31.4684	-32.5987	-15.2705	-22.804	-36.1615				59.8794	58.2718	77.5545	61.4111	73.5047
-31.3069	-33.1199	-16.3707	-22.1533	-37.0144				56.8367	63.0375	77.0686	57.3701	73.6433
-27.1867	-29.8716	-16.3296	-19.615	-37.1388				54.7778	62.8859	79.7282	59.9511	72.7257
-28.6013	-33.2048	-19.6009	-22.7488	-35.6212				51.2341	61.585	77.4692	62.5909	69.7635
-29.1479	-33.0482	-19.5698	-20.8537	-37.0722				55.5483	59.2474	73.7654	62.8032	73.6476
-29.7625	-28.1059	-17.4054	-24.9688	-37.678				54.854	64.9803	72.3771	60.472	75.4002
-30.5815	-26.5215	-18.3023	-22.1289	-36.393				61.896	65.5721	73.2577	60.2326	72.4057
-27.8664	-32.071	-17.7769	-23.3754	-36.9229				64.7617	64.8252	72.0443	65.5128	74.5565
-28.0703	-28.438	-19.2046	-22.8279	-37.2698				64.3825	62.4255	72.1942	66.9997	73.2034
-26.5348	-31.4362	-17.0451	-20.3443	-36.9093				63.4684	65.0538	73.3433	70.8455	80.1848
-26.1025	-29.9554	-17.985	-22.4724	-35.9352				65.3462	62.9613	72.8515	69.9873	78.9753
-27.2071	-26.6434	-19.9376	-20.788	-38.3661				61.0519	65.5564	71.5593	69.7687	78.5032
-25.8885	-27.7758	-20.1595	-20.8459	-35.7948				58.1911	64.7123	74.4694	68.3192	76.4851
-26.8233	-24.1164	-20.1865	-20.7977	-35.4764				60.7504	61.4576	72.5871	68.5239	77.4355
-28.491	-30.1374	-18.9385	-21.151	-37.7112				61.1393	56.3046	70.7369	61.706	79.4429
-27.5746	-27.134	-20.603	-23.4203	-37.5355				52.7848	57.6631	69.6172	59.6207	84.74
-29.6471	-32.8235	-19.6245	-22.1204	-36.8206				54.2178	57.1472	68.9216	64.1019	80.5277
-28.4781	-30.1075	-18.4157	-21.0563	-38.6409				61.0594	57.954	68.9973	65.453	79.428
-25.7489	-26.4517	-16.9305	-21.1432	-36.2549				56.6827	58.3241	66.5477	66.4682	73.3775
-27.4527	-28.8289	-17.3949	-21.6022	-34.3149				55.4765	55.6228	74.6966	64.0388	76.2938
-24.9475	-27.2636	-18.8197	-21.2041	-31.2849				55.7848	62.9204	72.7431	62.6415	79.2093
-27.1882	-27.8181	-17.0246	-22.1468	-35.7498				58.6698	62.5687	72.0644	60.4821	77.0111
-28.1028	-29.0595	-20.4465	-21.8725	-36.1409				59.0524	60.8479	72.2907	66.2579	80.7045
-30.6796	-25.1535	-21.4527	-21.368	-36.6299				59.9733	65.6071	71.7925	70.237	76.6216
-28.7668	-28.127	-18.2642	-22.7257	-39.3317				56.0066	65.2352	71.0715	72.8393	78.7903
-28.8585	-31.6269	-18.8004	-24.0714	-35.2296				55.639	65.0247	74.9679	71.1005	77.8064
-29.4501	-27.5401	-18.4546	-22.5386	-35.6533				62.1527	61.9125	73.0386	71.8328	76.0005
-30.0735	-24.9317	-20.175	-22.2662	-34.0467				59.5101	59.847	75.777	71.0885	77.5695
-31.1573	-22.7421	-21.1233	-18.8385	-36.8693				58.9351	64.7822	75.4429	62.2878	74.6816
-30.0285	-25.7348	-19.4695	-20.2051	-33.4298				59.1624	61.4451	72.2531	62.7337	71.2995
-30.4996	-27.4992	-18.2274	-21.1525	-36.8381				61.4898	62.6072	72.8156	64.4843	69.6184
-31.8929	-23.5931	-18.1447	-21.2702	-39.8905				63.8816	64.8494	75.8092	63.5269	67.8606
-29.5321	-23.9013	-17.653	-19.2919	-36.8849				61.2478	61.4986	73.3225	67.1483	72.1658
-31.8171	-27.0356	-15.8847	-21.565	-41.0309				58.8646	64.0184	73.3976	67.8164	69.316
-28.1943	-30.5854	-16.1788	-23.3448	-40.7871				58.206	65.8647	75.703	69.9042	68.2039
-28.9346	-27.2701	-19.2051	-24.5097	-37.5998				62.1544	66.2558	77.9229	69.4349	70.3035
-32.3257	-28.7357	-19.4769	-24.6292	-37.5842				59.5297	65.0735	77.3495	63.8186	70.9226
-30.3147	-25.7876	-19.035	-19.9153	-38.3816				61.5454	65.0343	76.6257	63.4371	77.1789
-28.5396	-26.5599	-21.2225	-19.3539	-40.3228				61.7415	65.8368	77.5096	64.4768	72.7214
-30.5125	-27.0416	-19.1978	-19.8186	-38.0307				60.4996	66.759	76.9101	62.8489	71.8147
-29.9111	-29.1937	-18.4174	-19.5945	-39.0388				59.2902	64.2886	73.7939	63.9676	73.3958
-28.3761	-28.3938	-18.5885	-19.5807	-39.663				59.0813	63.6672	78.4491	65.3916	71.3199
-26.0661	-27.2833	-19.8232	-21.2689	-36.1891				58.1259	62.5193	77.6835	70.2776	72.9369
-31.1775	-25.9537	-19.61	-20.4635	-34.4852				58.6033	64.1033	78.3794	65.6292	71.9188
-29.3412	-29.0712	-18.2205	-23.5348	-37.5128				55.7027	58.8569	76.2428	64.1997	73.3489
-26.4445	-25.7111	-17.0125	-23.9289	-35.5678				55.3293	61.5893	77.239	66.0943	71.9133
-25.3412	-23.1937	-20.6534	-23.4991	-36.0614				55.8616	61.3339	73.1644	63.7481	72.904
-24.823	-25.9591	-20.5008	-19.2208	-36.7214				54.9541	62.5179	70.064	61.5237	70.067
-28.7783	-25.0873	-19.444	-20.3544	-36.0197				57.2119	62.0569	73.9695	58.397	67.0307
-27.1248	-26.0574	-20.8907	-20.9662	-36.3932				57.4444	63.6065	76.026	62.0329	63.9251
-28.196	-26.0075	-19.8565	-21.2481	-36.1038				53.6271	61.9638	76.9024	62.2036	68.5715
-30.0301	-26.1705	-18.491	-20.9593	-37.7524				52.622	62.0892	73.9428	62.4816	71.3786
-28.4532	-29.1714	-16.2586	-20.7314	-39.3377				51.38	61.8429	74.9285	61.0172	70.1074
-23.7431	-27.6674	-18.9609	-21.2256	-36.2065				49.2681	63.1127	76.8573	62.9016	69.712
-21.1899	-22.8519	-20.1494	-18.7558	-39.415				51.9332	61.5151	75.5767	65.597	68.1257
-24.6972	-21.8837	-16.1366	-22.5461	-35.5601				53.8853	62.5996	75.3024	66.3978	70.2507
-26.6367	-23.1926	-16.8879	-20.8893	-38.4849				50.604	63.4267	72.8492	63.0442	70.0629
-31.0079	-25.255	-13.4275	-22.6581	-36.1376				52.9844	65.5207	71.3762	60.3505	69.0057
-27.4229	-23.159	-11.1615	-19.5803	-37.0595				53.32	66.6404	71.0859	63.2169	69.4548
-26.4242	-26.2042	-12.7359	-23.6136	-35.1418				49.465	65.7282	71.8351	63.101	68.0298
-30.035	-28.0907	-12.7023	-22.4079	-35.5585				53.163	64.9795	70.204	61.2434	68.9735
-28.9137	-28.0224	-11.282	-20.078	-38.189				56.1829	62.9151	71.4942	63.4205	69.5508
-29.8329	-26.0424	-15.1599	-23.4004	-36.3329				48.2731	65.9247	66.2132	65.1295	70.2465
-29.9563	-28.3561	-12.0414	-21.5631	-37.84				52.0902	64.2753	66.5183	57.72	69.7766
-30.0812	-26.3009	-12.7113	-20.9162	-35.9357				49.5624	64.4688	69.7565	52.0656	65.6508
-30.7967	-23.7381	-14.1171	-23.7842	-38.9119				51.0221	65.3281	68.1582	53.2344	67.6398
-29.3787	-26.1706	-13.2249	-25.3377	-36.2603				54.5628	67.7852	65.2706	56.4713	70.5612
-30.0101	-22.8336	-11.1843	-25.8219	-35.2205				53.0142	63.2351	69.0854	57.8093	71.3362
-31.5698	-25.6384	-10.6931	-22.7044	-37.6116				49.8209	61.2945	68.0015	58.4248	65.6368
-30.39	-25.1322	-12.4891	-24.9817	-36.0649				54.0463	66.8643	70.6603	56.1079	70.857
-31.633	-26.8056	-13.1942	-24.1169	-35.5208				58.2494	61.9618	71.9124	56.7495	64.7417
-28.55	-23.7475	-13.8651	-22.8169	-36.2455				58.4199	64.9879	74.8617	52.9004	68.5787
-28.9988	-27.6477	-15.9809	-25.1546	-35.5508				61.0792	66.5497	71.1227	55.3124	71.0771
-30.9515	-24.821	-16.9138	-23.4931	-38.0461				57.1399	62.6888	71.8965	54.4143	71.3866

## Sheet: Supplementary Fig 11a
sim1	sim2	sim3	sim4	sim5
4.38812	4.31352	4.58777	4.51878	4.95288
4.09367	3.99811	4.4172	4.186	5.51766
4.1237	4.18901	4.43312	4.22943	5.89694
4.12345	4.33056	4.44254	4.32873	4.96714
4.33476	4.31351	4.22778	4.34927	4.622
4.17024	4.12547	4.17045	4.56643	4.73291
4.21813	4.12012	4.22074	4.35775	5.11209
4.18571	3.90242	4.20596	4.25738	4.61378
4.21155	3.96178	4.28961	4.50686	4.92465
4.34571	4.10561	4.40179	4.1928	4.77185
4.16463	4.10474	4.38468	4.19753	4.681
4.18556	4.09505	4.44745	4.18314	4.61602
4.24705	4.13175	4.20845	4.41622	5.21975
4.15705	4.11671	4.41736	4.71021	4.8723
4.1238	4.14933	4.39749	4.39152	5.02901
4.13822	4.18535	4.50752	4.28779	4.71554
4.17275	4.36617	4.41052	4.50043	4.72388
4.42715	4.29148	4.6678	4.43781	4.6153
4.32139	4.25802	4.7474	4.40156	4.47826
4.35334	4.13912	4.57484	4.49944	4.79739
4.26644	4.1318	4.84035	4.30305	4.31212
4.10178	4.33871	4.33197	4.45737	4.74616
4.16874	4.33335	4.378	4.431	4.78154
4.32052	4.19717	4.5382	4.35116	4.80879
4.53446	4.44803	4.61905	4.19845	4.81575
4.46724	4.15591	4.69679	4.35325	5.23507
4.41679	4.01903	4.63726	4.14128	5.37873
4.32964	4.20482	4.9127	4.51119	6.1487
4.63824	4.39261	4.77649	4.32164	5.64954
4.41531	4.17743	5.02937	4.40974	5.80029
4.55828	4.15961	5.08611	4.42518	5.61724
4.1652	4.47703	5.02848	4.50885	5.83657
4.44762	4.02585	5.02978	4.3763	5.5243
4.49232	4.12663	5.06153	4.38352	5.55697
4.30407	4.07271	4.99926	4.47398	5.90893
4.35435	4.23223	4.66182	4.49836	5.71984
4.30346	4.3225	4.86122	4.52315	5.90944
4.54033	4.21827	4.91653	4.26663	6.0251
4.22286	4.3146	5.23591	4.21585	5.57247
4.16853	3.99307	5.10961	4.15268	5.45163
4.22292	4.19134	4.99613	4.1898	5.95883
4.51559	4.3947	4.90348	4.28978	5.42158
4.37499	4.23762	4.75521	4.43397	5.48092
4.21295	4.13787	4.66139	4.44371	5.6452
4.24106	4.22574	4.94819	4.1639	5.42505
4.30109	4.11162	5.37649	4.68207	5.60928
4.26118	4.19166	5.03209	4.5515	5.49818
4.49326	4.2136	4.78478	4.27675	5.75816
4.45122	4.13248	5.07816	4.98066	5.73941
4.65664	4.26527	4.92944	4.54644	4.81395
4.45695	4.48729	5.1156	4.63432	5.4633
4.42358	4.15854	4.60184	4.38126	5.74544
4.44744	4.29637	5.0138	4.4721	5.83963
4.36814	4.19554	4.98933	4.53574	5.09033
4.26196	4.41003	5.14866	4.16131	5.32935
4.50781	4.29057	4.82938	4.47845	4.66256
4.25399	4.01474	5.14427	4.71641	5.02626
4.57394	4.33578	4.98324	4.64247	4.81729
4.56755	4.3411	5.01576	4.37038	4.36041
4.47916	4.47412	5.02836	4.30675	6.28833
4.64975	4.29924	4.96497	4.09962	6.26084
4.4871	4.3652	5.05535	4.09548	5.90526
4.60186	4.06704	5.02475	4.78048	5.52326
4.5254	4.01415	5.05123	4.25463	5.54287
4.40248	4.0145	4.87792	4.33499	6.02273
4.64458	4.08217	4.92952	4.28064	5.2906
4.40977	4.25404	4.9172	4.358	5.34463
4.55232	4.35366	4.85345	4.40042	5.5503
4.4072	4.26474	4.9327	4.56091	5.2381
4.32673	4.10377	5.02025	4.49021	6.29151
4.2816	4.26063	5.14521	4.18973	5.03545
3.95678	4.16666	5.13568	4.43455	5.25754
4.31864	4.50992	4.92314	4.25959	5.49497
4.33159	4.5648	4.62662	4.29769	5.05818
4.38228	4.4941	4.77473	4.1675	6.13415
4.35464	4.3152	4.83928	4.47238	5.6222
4.51313	4.39187	5.17512	4.37718	5.09592
4.52638	4.82189	4.9592	4.38002	4.59588
4.39894	4.9199	4.96388	4.51786	4.19511
4.22759	4.87996	5.05224	4.23179	4.61413
4.44532	5.19224	4.92322	4.50032	4.54853
4.39006	4.72109	5.0869	4.44279	4.36409
4.43032	5.21163	4.91457	4.38349	4.11241
4.27216	4.79506	4.75249	4.49438	4.54934
4.51005	4.65532	4.71568	4.44816	4.25255
4.42983	5.19866	4.98664	4.28126	4.64377
4.63442	5.01344	5.11177	4.2859	4.03731
4.37636	4.83099	4.95404	4.17434	4.88907
4.50673	4.98507	4.89439	4.40337	4.74794
4.39524	4.8437	5.02191	4.45001	4.8851
4.37042	4.32917	5.03231	4.30953	4.67606
4.50236	4.51282	5.32143	4.35502	4.51
4.42096	4.25142	5.01426	4.24909	5.18752
4.69384	4.42046	4.895	4.16109	4.13874
4.32585	4.43389	5.0335	4.44118	3.95764
4.50576	4.63632	4.80047	4.61034	4.15554
4.19857	4.39484	5.0495	4.44225	4.11392
4.40864	4.48835	4.85499	4.21983	4.50452
4.19721	4.17983	5.02634	4.25661	4.46158
4.3412	4.21981	5.29975	4.45882	3.77832
4.52852	4.41196	5.00315	4.31208	3.99832
4.50694	4.30581	4.97081	4.44948	4.3079
4.47952	4.49039	4.93913	4.56357	4.43567
4.33648	4.28715	4.73229	4.39357	4.23339
4.29942	4.49938	4.77068	4.36666	3.9853
4.48962	4.83099	5.28111	4.30355	3.73033
4.36332	4.82831	5.32836	4.53196	4.17372
4.49415	4.34868	5.09469	4.30379	4.03
4.44383	4.17846	4.37288	4.45572	3.86731
4.45631	4.35234	4.75635	4.15917	4.09504
4.40016	4.36349	4.75514	4.36249	4.3086
4.20885	4.39715	4.67434	4.45611	4.66001
4.22102	4.395	5.01824	4.16591	4.02447
4.19362	4.42511	4.66679	4.43005	4.11173
4.48473	4.40682	5.1847	4.19069	4.43733
4.46835	4.44057	5.13498	4.19754	4.15609
4.49472	4.16127	4.97994	4.15404	4.15069
4.3678	4.78262	4.83766	4.23768	4.87148
4.46979	4.23904	5.10846	4.22787	4.36206
4.57263	4.13534	5.03041	4.5663	4.56148
4.42806	4.48141	4.60021	4.33652	4.55033
4.28266	4.08517	4.76787	4.49807	5.53006
4.46626	4.33769	4.67917	4.30309	4.29672
4.59882	4.33074	4.99225	4.47192	4.13266
4.70928	4.28795	5.02445	4.23296	6.13304
4.46605	4.18974	4.65985	4.3389	5.85043
4.36997	4.39841	4.83419	4.33946	5.12995
4.53959	4.28871	5.03934	4.53694	5.03579
4.5473	4.39558	4.62932	4.56242	4.2261
4.19588	4.50663	5.01181	4.29253	4.48125
4.19434	4.47224	5.09875	4.775	4.12112
4.0217	4.67176	5.00768	4.50879	4.22795
4.2346	4.39215	4.99088	4.41574	4.05158
4.29583	4.22429	5.07813	4.61971	4.08879
4.41674	4.51339	4.57518	4.2888	3.85499
4.26405	4.25696	4.945	4.21613	4.20493
4.57334	4.5402	4.40154	4.57133	4.19909
4.54503	4.39691	4.52569	4.54235	3.89613
4.37202	4.63617	5.15393	4.85537	4.30209
4.32589	4.54516	5.0386	4.90329	4.86779
4.35891	4.67308	4.35654	4.43685	4.42312
4.27947	4.54952	4.42419	4.27373	4.11975
4.75103	4.52778	4.4881	4.3379	4.63741
4.42378	5.07974	4.33185	4.91372	4.50806
4.474	4.40833	4.33111	4.60146	5.02221
4.39779	4.45126	4.49976	4.46566	4.05646
4.1553	4.38007	4.85417	4.31283	4.52269
4.47206	4.47301	4.40629	4.75547	4.13157
4.80792	4.37818	4.69508	4.4412	4.37272
4.58904	4.73752	4.76342	4.50425	4.44232
4.28763	4.48956	4.4106	4.30686	4.19922
4.54906	4.39097	4.8746	4.07205	4.32727
4.64999	4.3331	4.72864	4.3525	4.21033
4.68687	4.44821	4.7857	4.12566	4.12582
4.57043	4.52893	4.74733	4.11945	4.07538
4.59827	4.66439	4.49583	4.27347	4.5101
4.5745	4.70711	4.53904	4.45315	4.33156
4.27287	4.43245	4.58018	4.26237	4.37773
4.54693	4.51208	4.81666	4.19132	4.85113
4.34758	4.69441	4.73698	4.28889	4.23621
4.29876	4.48867	4.73695	4.15531	4.49535
4.7455	4.4198	4.95627	4.26581	4.36366
4.60265	4.37525	4.75422	4.13083	3.3108
4.73483	4.27736	4.76039	4.37914	4.51739
4.56114	4.26461	4.83742	4.06142	4.43886
4.31614	4.3087	4.5361	4.36436	4.6697
4.5309	4.45398	4.66615	4.21599	4.51669
4.84344	4.29841	5.16117	4.17757	4.97081
4.57063	4.31729	4.83402	4.26368	4.29705
4.63262	4.46403	5.20336	4.69133	4.47493
4.84243	4.27153	5.12644	4.41063	4.76845
5.06585	4.60066	5.13145	4.39916	5.32378
4.95011	4.26649	4.83758	4.3575	4.24276
4.59725	4.19552	5.17026	4.22045	4.76815
4.51438	4.30196	4.98008	4.44435	4.45386
5.06402	4.22315	5.13293	4.07965	4.24406
4.32726	4.7505	5.11555	4.57154	4.43579
4.62161	4.79965	5.11677	4.30882	4.37344
4.52443	4.33817	5.2072	4.19282	4.64531
5.109	4.31057	4.94608	4.34696	4.50959
4.76703	4.22799	4.66457	4.56948	4.51919
4.21458	4.15622	5.00829	4.3026	4.37379
4.57474	4.37093	5.13362	4.7307	5.07638
4.47109	4.23019	5.07391	4.74351	4.67597
4.14122	4.32172	5.06508	4.98215	4.30895
4.43848	4.35665	4.92672	4.8038	4.65551
4.28212	4.31546	4.69111	4.7999	4.4219
4.44712	3.9879	5.19279	4.34618	3.95504
4.22737	4.56151	5.14686	4.72688	3.88234
4.45425	4.42753	4.86098	4.48297	4.13962
4.40315	4.24823	5.03832	4.68399	4.37203
4.60117	4.41951	5.01924	4.9368	4.30872
4.64341	4.46205	5.08556	4.87161	4.51079
4.66087	4.48207	5.2084	4.36226	4.32376
4.70117	4.67393	5.29612	4.07251	3.6103
4.48894	4.44424	5.24887	4.18461	3.9614
4.36925	4.50032	5.06662	4.40766	4.15313
4.45939	4.45207	4.77754	4.26714	3.96705
4.29738	4.5127	4.96014	4.2015	4.37689
4.36285	4.4966	4.92203	4.38859	4.01875
4.50254	4.54872	4.87801	4.11954	4.17921
4.49145	4.42418	4.84662	4.62802	4.40695
4.48738	4.44675	4.9597	4.41927	3.88374
4.30278	4.43329	5.08968	4.49549	4.07493
4.50868	4.59534	5.07327	4.49954	4.3578
4.19146	4.32752	4.92707	4.56452	4.31449
4.54957	4.14759	5.36023	4.40874	4.3664
4.4998	4.27575	5.24125	4.51298	4.85669
4.55043	4.62256	5.31809	4.64335	4.47925
4.61429	4.47243	5.21677	4.44749	4.23027
4.57281	4.44579	4.66031	4.68736	4.18159
4.49196	4.30476	4.9401	4.7218	3.9031
4.46681	4.39598	4.8425	4.91631	3.73706
4.59415	4.4965	4.90598	4.37015	3.89612
4.26737	4.26992	5.00775	4.67387	3.59067
4.49556	4.52284	5.13584	4.71852	3.57154
4.74192	4.31321	5.11395	4.40365	4.11619
4.56251	4.66675	5.31445	4.35323	4.00987
4.33208	4.4291	5.30042	4.37143	4.38968
4.56663	4.1616	5.01307	4.56686	5.10424
4.54552	4.62405	5.48162	5.01467	4.30929
4.67532	4.44833	4.99746	5.09521	4.78418
4.26046	4.51649	4.72553	4.1766	4.46113
4.49788	4.4157	4.98804	4.59046	4.01039
4.47763	4.42077	5.32476	4.53795	3.98345
4.42215	4.52051	4.98845	4.8956	4.19101
4.3889	4.5567	5.06183	4.47515	3.96033
4.55849	4.30023	4.80392	4.35103	4.41988
4.54542	4.40836	4.83896	4.48607	4.56658
4.59337	4.23414	4.93016	4.30667	4.04761
4.51802	4.50596	4.9418	4.21544	4.29709
4.39203	4.39993	5.0686	4.26678	3.75383
4.66204	4.24752	4.96199	4.37515	4.3041
4.56212	4.49583	4.91538	4.4769	4.01968
4.58251	4.41295	4.77169	4.22044	3.88326
4.38361	4.49463	5.01352	4.29415	3.92596
4.48639	4.26306	4.90736	4.08474	3.97487
4.48503	4.60194	5.32936	4.25495	3.85669
4.40211	4.57211	4.97222	4.74056	4.5693
4.28455	4.38458	4.9961	4.73972	3.91436
4.51608	4.51277	4.88273	4.33947	4.15726
4.57927	4.60565	4.9175	4.56624	4.12133
4.38153	4.64252	4.98522	4.46759	3.93868
4.49245	4.47754	4.85334	4.63924	3.67324
4.32109	4.29533	5.07526	5.09753	4.02867
4.45543	4.52005	5.46876	4.65344	3.90858
4.55891	4.39688	4.82306	4.59525	4.20136
4.47514	4.28706	4.8783	4.2723	3.81706
4.2989	4.41296	4.99761	4.44528	4.13841
4.44537	4.7419	4.96036	4.54447	4.04129
4.63424	4.42969	4.82757	4.59758	4.06653
4.49896	4.18507	4.82565	4.63923	3.92281
4.46877	4.45245	4.76241	4.39148	4.07048
4.60848	4.73313	5.05099	4.42161	3.79998
4.49298	4.67688	4.37622	4.84257	3.72277
4.25763	4.28534	4.26205	5.40582	4.01384
4.40745	4.31923	4.93751	5.12272	4.12599
4.18376	4.53013	4.83416	4.76425	3.74767
4.49139	4.52233	4.54053	4.78268	4.1543
4.7159	4.31307	4.61966	4.79346	4.36605
4.72879	4.72231	4.9231	4.98834	4.36669
4.51535	5.0505	4.95732	4.65575	4.26107
4.73993	4.29255	4.87177	4.56855	3.7196
4.34026	4.37265	5.13367	4.20091	4.09811
4.3743	4.52323	5.15463	4.2988	4.08137
4.1137	4.64879	5.05004	4.6622	4.1028
4.57463	4.28472	4.85908	4.33251	4.13276
4.47162	4.57221	4.59655	4.39448	3.8347
4.34917	4.33447	4.95446	4.50961	3.72277
4.50273	4.33046	4.42968	4.58984	4.01372
4.49826	4.30539	4.69827	4.37993	3.68199
4.70906	4.70937	4.71401	4.97146	4.17939
4.36721	4.3718	4.51952	4.43434	3.77111
5.16011	4.58285	4.76912	4.56685	4.15676
4.61352	4.67801	5.03838	4.5609	4.90124
4.54336	4.38825	4.66268	4.7117	4.64459
4.56571	4.6108	4.80605	4.16012	4.92808
4.62647	4.59979	4.84488	4.71712	4.32414
4.61071	4.6438	4.65517	4.61022	4.07732
4.59995	4.37983	4.59071	4.57451	4.07437
4.73432	4.2998	4.67045	4.5105	3.9096
4.46781	4.51254	4.88863	4.58861	3.81685
4.21395	4.45082	4.64606	4.44856	3.85344
4.64395	4.45877	4.80676	4.77011	4.10969
4.62282	4.32261	4.90276	4.46014	3.81401
4.58198	4.14198	5.04121	4.32919	4.4428
4.61244	4.33264	4.85745	4.75876	4.01527
4.48279	4.22385	4.7624	4.78548	3.95973
4.74533	4.50109	4.89127	4.55053	4.24372
4.20911	4.21343	4.78199	4.96298	4.00098
4.76551	4.52603	4.90309	4.64034	3.93608
4.80727	4.2796	4.9686	4.66027	4.12373
4.66825	4.05796	4.69154	4.54698	4.4424
4.74238	3.99142	5.10452	4.69771	4.42865
4.80703	4.41547	4.64798	4.33382	4.04904
4.95746	4.52475	5.08885	4.72003	4.17704
4.81269	4.39848	5.10217	4.67211	3.69025
4.75796	4.41805	4.91237	4.55571	3.88674
4.93127	4.33802	5.01463	4.77371	3.83185
5.01687	4.11251	4.75485	5.01268	3.95935
4.66473	4.412	4.82808	4.73655	4.11735
4.69294	4.37924	5.21967	4.73278	4.20117
4.79681	4.32164	5.2044	4.681	3.74737
4.87041	4.15743	5.27152	4.37331	3.85367
4.84517	4.34973	4.83416	4.84439	3.84054
4.49492	4.38445	5.03525	4.49717	4.09978
4.73084	4.61548	4.99127	4.51533	3.68361
4.86996	4.84511	5.05417	4.60597	4.0049
4.85016	4.85182	4.71988	4.47474	3.9175
4.89393	4.3397	4.96627	4.12918	4.50848
4.86081	4.32105	4.95527	4.37815	4.05482
4.7585	4.51028	5.16002	4.30308	4.67607
4.46297	4.25349	4.94838	4.44785	4.52713
4.93751	4.53637	4.90459	4.38349	4.69205
4.25559	4.56503	4.95106	4.15375	4.35485
4.524	4.26274	4.78491	4.58561	4.50899
4.3639	4.26897	4.67491	4.70274	4.4709
4.49446	4.478	4.62451	4.69197	4.34197
4.44381	4.30769	4.65803	4.54865	4.2807
4.57674	4.52338	4.80839	4.36885	4.16019
4.71935	4.42028	4.99595	4.31939	3.74716
4.45975	4.31423	4.8053	4.56815	4.03139
4.66161	4.25015	4.74388	4.26034	4.25423
4.68929	4.22115	4.33842	4.64532	4.14572
4.88595	4.90432	5.32178	4.38019	4.76526
4.70049	4.21185	5.13397	4.84655	4.52156
4.63668	4.42152	5.00329	4.80835	4.47498
4.66809	4.44607	4.52854	4.87649	4.33265
4.64888	4.78945	4.70563	4.71353	4.09249
4.76073	5.01986	4.48503	4.76666	4.32586
4.7461	4.89736	4.59962	4.7758	4.91475
4.84474	4.86788	4.67113	4.8886	3.95875
4.57762	4.92457	4.74144	4.44832	4.05105
4.7862	4.68217	4.73559	4.42369	4.04582
5.13955	4.9142	4.78402	4.71397	3.90482
4.939	4.72463	4.76933	4.70101	4.60615
4.59567	5.21698	4.69544	4.52948	4.2065
4.61034	5.04722	4.70542	4.49784	3.8739
4.74319	4.65114	5.02909	4.28072	3.89129
4.65813	4.86915	4.46929	4.26725	3.78488
4.58805	4.86778	4.91569	4.67151	4.1733
4.53177	5.1945	4.64312	4.92846	4.0213
4.78014	5.06176	5.1513	4.87878	3.78128
4.90213	4.98885	5.02104	4.75146	3.96978
5.01412	5.1305	4.8155	5.07675	4.00463
4.8226	5.28739	4.78915	5.01001	4.09773
4.6312	4.89586	4.37637	4.8998	4.19468
4.61824	4.76497	4.8243	5.0236	4.06015
4.63175	4.94172	4.91124	4.81877	4.48816
4.58302	4.65378	4.96575	4.79786	4.43811
4.46172	5.40409	5.02605	4.73521	4.27173
4.83104	5.37682	4.70763	4.82719	4.12844
4.66966	4.60672	4.71912	4.93414	4.40327
4.76699	4.79114	4.86409	4.56787	4.47935
4.42992	5.24598	4.84022	4.55002	4.74264
4.5293	5.16359	4.93399	4.44597	4.59247
4.94927	4.94687	4.54411	4.62294	4.38457
4.72376	5.00717	4.58068	4.33669	4.24319
4.98443	5.13561	4.67943	4.42824	4.42929
4.77778	4.9774	4.7493	4.16002	4.20585
4.84009	4.78434	4.42719	4.32908	3.73586
4.74598	5.1807	4.96646	4.37007	4.63016
4.56354	4.76865	4.98516	4.33373	4.68149
4.50889	4.97065	5.17604	4.24669	4.35439
4.81515	5.11205	4.83108	4.06763	4.09086
4.6348	4.64278	4.68932	4.5267	4.3984
4.64002	4.70827	4.85198	4.31002	4.35768
4.61124	5.3924	4.86449	4.66151	3.55221
4.91815	4.85103	4.85405	4.34526	3.83513
4.79648	5.15214	4.65404	4.4904	4.37236
4.85615	5.007	4.73537	4.94216	3.96453
4.56247	5.41593	4.84637	4.24048	3.76547
4.80519	4.97343	4.83026	4.34733	4.0003
4.74335	5.2319	4.82073	4.90341	4.5326
4.50605	5.1091	4.6074	4.42886	4.16508
4.38622	4.94948	4.6763	4.21241	3.98942
4.7637	5.14444	4.71537	4.57922	4.48734
4.85965	5.20873	4.82524	4.48907	4.1427
4.78211	4.79993	4.72717	4.38179	4.24215
4.73258	5.31396	4.67749	4.38844	4.59723
4.8335	5.12549	4.90842	4.69343	4.00393
4.87549	5.23918	4.63294	4.44727	4.33757
4.77094	4.94013	4.62933	4.68226	4.15996
4.50526	5.22235	4.69736	4.886	4.32005
4.97196	5.0197	4.66976	4.21724	3.94476
4.7946	4.77078	4.48051	4.70108	4.14244
4.62313	4.64536	4.55637	4.17543	3.88748
4.69009	5.26076	4.7556	4.37056	3.92686
4.8092	5.0296	4.44803	4.35232	3.85438
4.74579	4.95594	4.6269	4.25559	3.7949
4.59536	4.94601	4.57813	4.33643	3.917
4.50705	5.20033	4.62802	4.59092	4.19427
4.88281	4.90997	4.77782	4.50943	3.82428
4.92329	5.40638	5.0138	4.97749	3.95292
4.82524	5.20578	4.84383	4.52127	4.11422
4.3444	5.06557	4.69482	4.444	4.09816
4.74268	5.02251	4.56724	4.88625	4.22816
4.83522	5.13736	4.706	4.62881	4.24213
4.75213	5.31251	4.69352	4.64849	4.44169
4.76216	5.37172	4.72725	4.31294	4.93171
4.34857	5.16141	4.68655	4.71188	4.22259
4.60796	5.18549	4.71122	4.50047	4.45215
4.78724	5.41569	4.74452	4.41581	4.10253
4.90494	5.32773	4.95619	4.41349	3.94659
4.59362	5.19166	5.00449	4.67727	3.7726
4.90791	4.74841	4.59324	4.66555	3.91098
4.73727	4.55033	5.0728	4.47876	3.92209
4.90699	4.78264	4.75675	4.56654	3.81413
4.89381	4.62368	4.56725	4.76454	4.64019
4.68126	4.33798	4.77437	4.57547	4.08548
4.7123	4.5348	4.36562	4.44605	4.39218
5.06815	4.66165	4.80283	4.1727	4.00422
4.71221	4.64014	4.70504	4.25852	3.94492
4.26993	4.71995	4.514	4.2438	4.03749
4.89892	4.92037	4.56669	4.65992	3.7524
4.87473	4.63271	4.64614	4.57791	3.93591
4.70775	4.64492	4.70572	4.31432	4.00328
4.87822	4.87361	4.7797	4.22011	4.26839
4.78482	4.76619	4.58334	4.44137	4.7575
4.77488	4.28113	4.69883	4.58093	4.14591
4.39421	4.70142	4.79693	4.79029	4.14141
4.15613	4.70773	4.8067	4.63571	4.29646
4.58277	4.44829	4.99272	4.6661	3.8855
4.44214	4.89572	5.17566	4.74379	4.30557
4.78168	5.05017	4.75084	4.86113	4.07556
4.90617	5.1533	5.02381	4.77599	4.05725
4.93539	4.73735	5.10436	4.27918	4.43754
4.53472	5.12052	5.01738	4.31225	4.45277
4.50789	4.94474	4.59882	4.98289	4.43729
4.87174	5.04033	4.82731	4.6797	4.72826
4.80934	5.23525	5.06445	4.45176	4.36145
4.76103	5.03752	5.24419	4.48251	3.85287
4.46032	5.12339	4.88201	4.61672	4.34487
4.70169	5.11301	5.01906	4.64199	3.9331
4.57019	5.2143	4.64913	4.37533	4.77125
4.33778	4.96897	4.8928	4.69308	4.14711
5.05578	5.12822	4.67317	4.26142	4.39187
4.89749	4.85416	4.74588	4.41826	4.16665
4.48412	5.38499	4.72958	4.51896	4.54354
4.70992	5.34421	4.8205	4.22991	4.46451
4.82698	5.31092	4.96098	4.26409	4.27978
4.16564	4.92079	4.76858	4.27371	4.24521
4.83617	4.99486	5.20317	4.22275	4.18582
4.67396	4.91323	4.76846	4.12951	4.05569
5.02118	5.15565	4.50565	4.36582	4.77544
4.69316	5.01017	4.77371	4.36245	4.48966
4.84295	4.91944	4.71069	4.41247	4.1144
4.62627	5.4976	4.67171	4.12332	4.03723
4.86268	5.09283	4.73385	4.51036	4.33433
4.4457	5.43107	4.73967	4.67952	4.04806
4.49777	5.28312	4.62909	4.65801	4.49263
4.71337	5.17858	4.60855	4.76958	4.13596
4.47331	4.67297	4.71274	4.32235	4.36722
4.20009	4.92237	4.55634	4.46531	4.06043
4.61584	4.91395	4.71277	4.81176	4.15115
4.56483	5.03375	4.74783	4.15483	4.23723
4.83611	4.99172	4.71105	4.62578	4.33711
4.9803	5.19578	4.49651	4.61923	4.53965
4.81136	4.91224	4.61754	4.1191	4.00298
4.62041	5.13347	4.5945	4.24431	4.31465
4.7276	5.04275	4.69383	4.26076	4.20638
4.86165	4.94201	4.90947	4.82177	4.13451
4.51713	4.80858	4.51081	4.21768	4.14594
4.76345	4.92859	4.78725	4.35378	4.10136
4.88448	5.07028	4.91547	4.37338	4.72249
4.65	4.90423	4.52064	4.52416	4.35739
4.88296	5.15098	4.66343	4.44492	4.11561
4.59032	4.93259	4.77043	4.42232	4.18415
4.70596	5.09272	4.838	4.4699	3.84863
4.53118	5.13141	4.81976	4.3083	3.66973
4.65212	5.04688	4.63959	4.15882	4.12718
4.68987	5.15692	4.88763	4.43641	4.2797
5.05868	5.22988	4.86684	4.46239	3.79729
4.58263	5.10297	4.9106	4.3709	3.96198
4.55575	5.1149	4.77047	4.3017	4.75503
4.58895	5.02041	4.82239	4.36838	3.91624
4.59653	5.479	5.00845	4.71986	3.80555
4.71483	4.9559	4.59741	4.36772	4.46132
4.83217	5.04374	4.75649	4.45462	4.03356
4.72201	5.19681	4.66858	4.59571	3.76684
4.74222	5.3391	4.60648	4.59417	3.90531
4.86936	4.63318	4.7399	4.52793	3.60231
4.39806	4.43601	4.80346	4.505	4.05909
4.61031	4.81914	4.76153	4.37601	3.76818
4.87604	4.27628	4.63668	4.47529	3.95379
4.65683	4.41232	4.93652	5.03532	3.91426
4.73335	4.42015	4.81698	4.32941	4.17922
4.94846	4.40522	4.49812	4.83701	4.09131
4.75269	4.60672	4.80143	4.67627	3.85954
4.83955	4.49613	4.753	4.51499	4.31808
4.55199	4.36349	4.43821	4.63969	4.13638
4.86524	4.38968	4.66069	4.48162	4.04227
4.74161	4.49366	4.73749	4.79636	4.41017
4.95005	4.2744	4.44348	4.21107	3.938
4.98523	4.21487	4.67338	4.39678	4.10258
4.98825	5.18748	4.65177	4.93838	4.78854
4.58582	5.13135	4.61812	4.8923	4.14727
4.84675	4.52483	4.51749	4.87916	3.98995
4.69659	5.36683	4.72142	4.64825	3.95766
4.70388	5.40489	4.50313	4.89917	3.98527

## Sheet: Supplementary Fig 11b
sim1	sim2	sim3	sim4	sim5
13.3821	13.3665	13.628	13.7187	13.0162
13.009	14.0755	13.9388	13.3064	13.6595
13.3462	14.5545	14.5689	13.6907	14.2848
13.1573	14.1941	15.1127	13.3485	13.6362
13.0683	14.911	14.5622	13.4065	13.4507
13.4065	15.2808	14.6588	13.4627	13.699
14.0161	14.8874	13.8853	13.7676	13.7063
13.9972	14.6012	14.3466	13.1322	13.9119
13.5881	13.5994	13.9084	13.325	13.4407
13.678	13.6962	14.4323	12.7136	13.7492
13.5657	13.6003	14.0523	13.0111	13.578
12.9272	13.7048	14.0952	14.2116	13.7057
14.1305	14.0894	14.7086	13.8118	13.4185
13.5176	14.3434	13.86	14.2021	13.493
13.8376	15.1172	14.1149	13.9872	13.7479
13.5621	14.7191	14.2635	13.7843	13.3215
13.7246	13.9629	14.4972	13.6989	14.321
13.3982	14.3257	14.8644	13.8786	14.3855
13.0931	14.5773	14.6633	13.5623	14.1387
13.2917	14.3536	14.391	13.0433	14.4004
13.7654	14.2358	13.9793	13.5966	13.4536
14.3332	14.0809	14.4856	13.9983	13.9857
13.2964	14.2446	14.2805	13.2746	13.9219
13.0524	13.5009	14.339	13.8686	13.4767
13.6656	14.679	14.7191	13.3304	13.7773
14.1381	14.1794	14.2396	13.3782	13.9877
13.923	13.6853	14.6064	13.1706	13.3944
13.4498	14.3123	14.902	13.3543	13.591
13.333	14.18	14.0759	13.5552	13.3123
13.2761	14.9405	13.6966	13.2033	13.9139
13.4863	14.4523	14.0633	13.5835	15.0706
13.4677	14.2765	14.4614	13.6561	14.6884
13.3877	14.0377	13.9794	13.3838	15.3262
12.7823	14.7547	14.5832	13.2999	15.0783
13.3348	13.8852	14.5929	13.6201	14.3158
13.0221	13.7604	13.9887	13.3839	14.9729
13.2136	13.6699	13.6952	14.0572	15.0309
13.4706	13.3495	14.0673	13.7225	15.3976
13.759	13.2849	14.2111	13.8012	14.5949
12.4578	13.2546	13.6546	13.6006	14.9768
13.4733	13.0911	14.3353	12.6188	15.4109
13.2695	14.4125	13.8237	13.0099	14.8934
13.6692	13.2769	13.7532	12.9485	14.6876
13.2438	13.8789	14.5027	13.4184	14.2533
13.6541	13.6399	14.978	12.6112	14.1202
13.3596	13.9241	14.7457	13.7143	13.8044
13.2231	13.837	14.5039	13.6474	14.3809
14.1573	13.1169	14.1248	13.6832	14.1143
13.2574	14.0949	14.7731	13.8037	13.4735
13.7688	14.2169	14.4656	12.809	15.0076
13.6619	14.2871	14.0963	12.8126	14.2846
13.3575	14.1382	14.4306	13.3757	14.3578
13.5021	13.6325	13.8466	13.7021	13.915
13.5753	14.2391	14.4565	12.8054	15.1223
13.4241	14.0171	14.1642	13.1996	14.7486
13.9689	14.0308	14.3462	12.4953	15.43
13.4206	14.6026	14.9232	13.1293	15.2293
13.6766	14.8458	14.5616	13.0544	15.0569
13.3484	14.4139	14.1012	13.2474	13.9981
13.1246	13.6978	14.5896	12.7405	13.695
13.4039	14.0445	14.0135	12.9154	13.8174
14.0953	14.4286	14.932	12.8016	15.222
13.4411	13.9147	14.9152	14.0882	15.6065
13.7229	14.1498	14.866	13.8607	14.4516
12.8866	13.849	15.0319	14.0841	15.4416
13.0312	14.1068	14.576	13.5117	14.6895
12.8249	14.318	14.8449	14.8621	15.6061
12.8051	14.5928	14.6233	15.0849	14.8397
13.6538	14.3627	15.5543	13.7552	15.5265
13.4467	14.4185	14.812	14.5664	15.7733
13.5756	13.6994	14.7006	14.4114	15.297
13.6503	13.9074	14.9745	14.4621	16.2415
13.6692	13.6549	15.1124	14.3018	14.9144
13.6234	13.8153	15.3407	14.2018	15.7972
13.532	14.1503	14.4449	12.4071	15.1927
13.3544	13.9146	14.6881	12.9207	15.3623
12.95	13.9198	15.3876	13.8002	14.8041
13.7414	13.7844	14.4387	13.1561	15.4278
12.95	14.3226	14.1215	12.7738	14.8446
13.1603	12.598	14.4232	13.4055	14.8693
13.4124	13.6669	13.959	13.4466	15.5637
13.5188	14.0419	14.4085	13.8227	15.1879
12.7365	14.1535	14.2631	13.6543	14.913
14.1507	13.6342	14.9043	13.7444	14.1535
13.017	13.7495	14.4043	14.1418	13.6783
13.1878	14.4192	14.7207	13.8679	13.9502
13.5997	13.6354	14.3657	13.1838	13.4945
13.0931	14.1078	14.5115	13.2526	13.2424
12.9285	13.8096	14.605	13.2171	14.2048
13.2364	13.2461	15.109	13.6122	13.6564
13.4543	13.6711	14.5353	13.5173	13.3816
13.7961	14.1255	14.7431	12.5144	13.2015
12.6668	13.6802	14.6863	13.9402	12.8258
12.8594	13.6074	14.5688	12.1857	12.6185
13.0265	13.3699	14.7514	12.587	13.8463
13.2597	13.7967	14.4909	13.2914	13.8259
13.2919	14.3105	15.2163	12.6969	13.5178
13.8727	14.9316	15.2321	12.3431	13.5606
13.1878	13.8688	15.1702	12.8985	12.919
13.6152	14.7251	15.28	12.3458	12.5242
13.0083	14.2982	14.4065	12.211	12.9124
13.2801	13.898	14.9702	12.6178	13.2146
12.7484	14.3335	14.7944	14.1711	13.5962
13.2758	14.3654	14.9066	13.2274	13.4078
13.5104	13.9274	15.1171	12.9648	13.1651
13.3278	14.1204	14.907	14.0004	13.4946
12.9312	13.4331	15.0074	13.2032	13.3907
12.8255	13.2518	15.1476	13.0843	13.4045
12.8514	13.7223	14.754	13.4167	13.1816
13.4181	14.1352	14.6723	12.6838	13.2857
13.5591	13.4409	14.7371	12.7379	13.1573
12.5169	13.6145	15.0802	13.1678	13.9375
13.0099	13.9931	14.9602	12.9129	13.8579
12.8836	13.6967	15.5015	13.5589	13.1673
13.1983	13.9617	15.3074	14.5735	13.2057
13.5616	13.7325	14.7513	13.6494	13.2645
13.4143	14.0488	14.9191	14.1494	13.5031
13.0953	14.344	14.9136	14.0541	12.9011
13.0573	14.5721	14.7843	12.6695	13.4343
13.1084	13.8345	15.455	12.7637	13.3963
13.1832	13.2243	14.8746	13.4182	13.6498
13.4143	14.0938	15.2475	13.0125	13.0614
13.1881	12.9296	15.3132	12.971	13.7531
13.2312	13.7911	15.5543	13.5885	13.4584
13.351	14.5886	15.2362	13.2131	13.7445
13.1186	14.1779	14.5043	14.0806	13.7856
13.3101	13.6873	14.7986	13.9874	13.323
13.6355	14.8743	15.158	13.922	13.2539
13.894	13.0149	15.1979	13.5946	13.3181
13.0206	13.4883	14.618	13.1098	12.9656
12.2808	14.8801	15.0737	13.7194	13.2374
13.0685	14.1841	14.3962	13.1808	13.0049
13.0169	13.2546	15.1129	13.8585	13.62
12.7155	13.3422	14.7489	14.4009	13.077
13.6038	13.5149	14.5754	14.3673	13.7192
13.3093	13.7713	14.6997	13.9262	13.8549
13.2798	14.5306	13.9117	13.3284	13.7648
12.8036	13.9656	14.7194	13.6494	14.5489
13.6365	15.7086	14.5127	14.8752	12.9621
13.1656	14.3284	14.1602	14.1436	12.8588
13.4304	15.2923	14.3981	13.9049	13.0167
13.6022	13.9808	14.3913	14.1415	11.7616
13.5869	13.1839	14.6986	14.3061	12.597
13.4397	14.6989	15.0026	14.6091	13.4465
14.0571	13.1852	14.1769	14.2199	12.7503
13.3082	14.7633	14.4839	14.3504	12.693
13.2743	15.0103	14.8556	14.1488	13.5228
13.3415	14.6794	14.9762	13.3884	13.5673
13.7427	14.6436	14.975	13.5026	12.4523
13.1193	13.3199	14.1113	13.554	12.5083
14.243	14.2151	14.551	13.8718	11.8197
13.9508	13.0434	14.5852	14.3987	12.7201
14.6046	14.4232	14.5097	14.1673	12.81
13.4953	13.9244	13.7061	14.3347	13.4153
13.7728	14.2002	14.236	13.9493	13.5947
13.6491	13.9396	13.7127	13.729	13.2622
14.1432	14.0627	14.996	14.0853	12.777
13.6324	14.1399	14.4808	13.6022	12.8443
12.8925	14.2137	15.2787	14.1107	12.6391
13.7342	13.6187	14.4878	14.3736	13.3511
13.92	14.1257	14.6192	14.2003	13.4221
13.6595	14.3049	14.464	13.5903	13.4845
13.0178	13.6771	14.2329	14.3803	12.3399
13.1421	14.2858	14.2921	13.8992	12.7969
13.2008	13.9515	14.2099	14.3169	13.0919
14.1326	13.2763	14.6977	13.6034	12.7973
13.2304	13.786	14.168	13.8432	12.4747
13.435	13.9073	14.1859	13.7882	12.737
12.9621	13.9099	14.7686	14.6508	13.1946
13.1471	13.1782	15.4879	14.662	12.6195
13.3449	13.7317	14.9446	14.2012	12.1741
13.332	13.388	14.2035	15.1679	12.7288
12.4123	13.2906	14.5703	14.9466	13.5986
12.5318	13.1662	14.9848	15.2342	13.2814
13.1999	13.4328	14.4642	15.0338	13.0222
13.1439	13.491	14.9394	16.047	12.8433
12.7008	13.3639	14.8979	15.2476	13.0448
12.7269	13.1523	14.9534	15.5199	13.4966
12.596	13.8371	14.5426	14.8242	13.7432
11.7045	13.431	14.585	15.5157	13.7061
12.5393	13.8566	14.666	14.7816	13.0148
12.9938	13.7827	14.4228	15.4598	12.6957
13.4179	14.7835	14.7473	14.7665	13.2368
13.4497	14.1718	14.5692	15.0895	12.9874
13.2905	14.7539	14.781	14.5145	12.9561
13.4947	13.9467	15.1622	14.8495	13.1072
13.4529	14.8911	14.685	14.7197	13.3959
13.3082	14.4445	14.7903	14.8232	13.3954
13.751	14.0559	14.8353	14.8093	13.4701
13.5107	14.1761	14.9809	14.5526	13.4516
13.0442	14.2925	14.75	14.7324	12.9011
13.5086	14.3939	15.1749	15.3999	13.2286
13.0068	14.4183	14.7681	15.1638	13.2038
13.6528	13.89	15.0558	15.1568	13.0684
13.1441	15.2488	15.3199	14.8659	13.1319
13.3281	14.7851	15.0219	14.8454	13.8326
13.1408	15.4003	14.9718	14.7012	13.345
13.1642	13.9755	14.8071	15.3805	13.5387
13.6181	13.71	15.3799	15.4328	13.7992
13.4777	13.6718	15.2933	15.0205	13.1459
13.1516	13.4531	15.1028	15.1621	13.1213
13.6778	13.9175	14.9726	15.2216	12.8968
12.9985	13.4158	15.4565	14.7391	13.3006
13.3501	13.4901	15.1919	14.4287	13.5795
13.1469	13.7429	15.0381	14.741	13.1749
12.7748	13.95	14.6289	15.2479	13.7831
13.2451	13.2291	14.3512	14.9343	13.8168
13.6403	13.5871	14.5407	14.2358	13.5767
13.2337	14.2796	14.9653	15.1151	13.5738
13.6872	14.1016	14.264	14.9468	13.7578
12.6097	13.5461	14.7593	14.2808	13.8094
13.2414	13.3038	14.5133	14.6813	12.6001
13.1626	14.1559	14.8308	15.2577	12.8596
13.6593	13.8438	15.2786	15.0931	12.6765
13.4815	13.8376	15.2864	14.9116	12.9528
13.3599	13.7634	15.1277	14.6888	12.7927
13.3995	14.3361	14.9443	15.0954	13.4301
12.6846	14.1247	14.7864	14.9394	13.5024
13.0271	13.7999	14.9076	14.0069	13.3212
12.887	13.2685	14.1798	14.9123	12.8678
13.6326	13.8832	14.8273	15.0196	12.7959
13.8478	13.4571	14.0413	14.6085	12.7343
13.2278	13.4749	15.2392	13.6987	12.7469
13.566	13.6063	14.9691	14.7216	13.0753
13.7015	13.7023	14.9869	14.7242	12.5628
12.9187	13.462	15.2772	14.4446	12.5755
13.3654	13.8335	14.9992	14.6037	12.6788
13.3238	13.3484	14.5451	14.6026	12.6227
13.3578	13.3982	15.0757	14.8772	12.7811
13.0793	13.3521	14.7362	14.9558	12.6966
13.2703	13.7764	14.7187	14.5025	12.5615
13.3556	13.3597	14.0139	14.3723	13.3976
13.0622	13.3186	14.1597	14.0966	13.065
13.1041	13.1817	14.6744	15.1304	12.7597
13.122	13.0316	14.5751	14.8256	13.4604
13.2813	14.3011	14.4596	15.5253	13.4839
13.7762	13.8018	13.8088	15.096	13.2366
13.9807	13.649	14.2596	14.5949	12.5338
12.9795	13.5841	14.3475	14.5824	12.8585
13.2561	13.6759	14.4503	15.3575	12.93
14.1693	14.2395	14.0058	15.1245	12.8682
13.2803	13.6375	14.1692	15.4445	12.9001
12.7504	14.1545	13.7417	15.416	12.9293
13.0213	14.1014	15.0168	14.2421	12.5953
13.4174	14.4457	14.3285	14.7079	12.5075
13.6914	14.2377	14.1706	14.9717	12.6116
14.0171	13.5833	13.7247	15.0492	12.8907
14.6959	13.6396	14.552	15.2052	13.1018
13.3934	14.0696	14.2049	13.8632	12.5002
13.8803	13.2912	14.22	14.4972	12.862
13.4191	13.4054	14.5521	14.0026	13.2688
13.0501	13.0035	14.3515	14.4186	13.394
12.5681	13.7732	14.3508	14.2522	12.813
14.8852	13.9638	14.0853	14.3458	12.8004
13.5578	14.2958	14.3915	13.9568	13.3976
13.4597	14.0639	14.6163	13.8782	12.8462
12.8966	13.7243	14.449	14.4287	12.9553
13.1293	14.8285	14.7348	15.5617	12.7014
13.9107	13.8576	13.8164	14.6868	13.749
14.0693	15.4968	14.4558	14.9075	12.9871
14.2361	15.1266	15.1778	15.1734	13.2015
13.2588	14.3081	14.4128	14.1607	12.6115
13.5049	14.3771	14.6188	14.7557	12.9173
12.6305	14.8601	14.6134	14.8503	12.9841
13.1304	14.2079	14.2922	13.8534	13.0865
13.5061	14.1367	14.4969	14.2089	13.2997
13.6729	15.0075	15.1405	14.1333	12.9093
13.0308	15.1481	14.6299	13.7048	13.149
13.8966	14.7101	15.0292	13.6051	13.1287
12.8738	14.2645	15.0905	14.2146	13.5459
13.3877	13.7788	15.0096	14.3722	13.3369
13.4603	13.7787	15.029	14.1445	13.1133
13.1753	13.7239	14.531	14.751	13.2026
13.1506	13.847	14.7775	14.4279	13.3818
13.4489	15.1083	14.5	14.4374	13.7349
13.5498	15.2411	14.6012	14.1778	13.1075
14.1903	14.2447	14.9374	15.0029	13.2794
12.1366	14.0429	15.3842	14.6121	12.5635
13.3152	13.8459	14.2979	14.3824	13.335
13.2938	13.525	14.6115	14.2787	13.1408
13.0293	13.2814	14.1351	14.6037	13.751
12.9133	14.3729	14.1723	14.9046	13.6117
13.9473	14.7801	14.046	14.3922	13.6761
13.4991	14.6713	14.3578	15.1416	12.9332
12.7968	14.5322	14.4508	14.5112	13.2586
13.8097	14.4814	13.8101	14.66	13.4412
12.8184	14.6344	13.7614	14.5445	13.6007
14.3057	14.0575	14.1641	14.8223	13.5581
13.6493	14.4339	14.2704	14.7877	12.8033
13.5073	14.5586	13.7559	14.6586	13.6951
13.1948	14.1858	14.34	14.1468	13.217
12.687	13.6571	13.9994	14.1116	13.5742
13.0362	14.1992	14.565	15.1145	13.5723
13.1361	13.5341	15.2846	14.6451	12.9158
14.0519	13.8708	14.8777	14.0208	12.6557
14.5232	14.633	14.3969	14.7697	12.9617
13.6774	14.1886	14.0242	14.7998	13.5983
13.2238	14.2822	14.0006	14.8524	13.1201
13.7488	13.8061	14.5733	14.9238	13.2046
13.2113	13.573	13.977	14.9629	13.6944
13.2316	14.3579	14.4527	14.3619	13.2465
14.0003	14.5714	14.6196	14.0195	12.6793
13.021	14.2168	14.2913	15.1195	12.3202
13.1822	13.9851	14.499	14.5134	13.0775
13.6339	13.5416	14.688	15.2125	12.2775
13.3306	14.5446	14.4473	14.5521	13.4218
13.201	14.332	14.5975	14.4498	12.542
12.5551	14.8771	14.0615	14.9612	13.0442
13.3159	14.3509	14.6119	14.8165	12.6972
13.1728	13.8212	14.0236	14.3194	12.8898
13.0165	13.0863	14.7624	14.6269	13.0296
12.9469	14.277	14.8097	14.6695	13.1223
13.4864	15.4046	14.4543	14.402	13.5697
12.7885	14.3372	14.3257	14.4413	12.9347
13.5904	14.0416	14.7777	14.0881	12.8896
12.9346	14.9766	14.779	13.6652	13.0956
13.1892	14.9615	14.5048	14.8397	12.8716
12.3856	14.3742	14.9696	13.2381	13.2294
12.7147	13.966	14.8195	13.6261	12.7587
12.5542	14.5696	15.2213	14.3388	12.746
12.3589	14.101	14.7496	14.314	12.5737
13.9119	13.9228	14.5593	14.104	12.6307
13.2646	14.1444	13.1039	14.4411	12.2175
12.8573	13.8636	13.9203	14.7484	12.4813
12.6843	14.7515	13.5303	14.0628	12.1191
13.3796	14.6748	13.1852	13.8874	12.4307
13.2304	14.8217	13.3298	15.0137	12.6096
13.1129	14.7876	13.2227	14.5321	12.1627
12.6859	14.7818	13.4798	14.5486	12.8751
12.6584	15.3665	14.1408	14.8165	12.6648
12.7709	13.5676	14.4461	14.9702	12.3302
12.6096	14.5417	13.7079	14.7493	12.4923
13.5184	14.9555	14.087	14.4741	13.2962
13.007	13.982	14.2738	14.1721	13.7873
12.3593	15.2489	14.4616	14.3895	13.2851
12.6453	13.9791	14.188	14.8266	13.522
13.0435	13.7123	13.7293	14.471	13.0455
12.5013	13.7963	13.5244	14.4035	13.4763
13.5031	13.5777	14.8913	13.8151	13.4369
12.821	13.4353	14.0506	14.5909	13.3762
12.9547	13.6305	14.0902	14.6381	13.1264
12.1768	12.5624	14.3201	14.6661	13.6109
12.8156	14.0512	14.7996	14.655	13.4934
12.6417	14.3475	15.0438	14.7519	14.1555
12.6544	13.8349	14.6301	14.7825	13.3607
12.574	14.1645	14.0358	14.5809	13.457
12.5524	13.9364	14.298	14.255	13.7969
12.5234	13.3617	14.5229	14.2179	13.102
13.0721	13.2844	14.0267	15.0558	13.5288
12.7621	13.5283	14.2109	14.0198	13.1138
13.6297	14.0159	14.5236	14.2378	13.0212
13.0319	13.6716	14.2645	14.0129	13.1032
13.0099	13.1562	14.3708	14.1236	12.9699
14.1511	13.939	14.1024	14.4041	13.5309
13.6663	13.6255	14.5353	14.2292	13.0526
13.4452	13.2952	14.8222	14.5308	13.4096
13.214	13.2095	14.3897	13.4991	13.7838
11.962	13.724	14.6776	14.4685	13.5168
12.6108	12.7888	14.1826	14.239	13.3236
12.7233	13.6384	14.1012	14.6435	12.618
12.4341	13.4201	14.7066	13.8519	13.8054
12.689	13.4113	14.5964	14.069	13.5633
12.72	14.1591	14.5765	13.8696	13.3966
13.0434	12.9339	14.319	14.2203	13.3864
12.7645	13.1573	14.2548	14.5878	13.4748
12.9016	13.6443	13.5348	13.9227	13.2242
12.2349	13.3068	13.4832	14.2221	13.2227
12.5716	13.8458	13.3459	14.0158	13.2312
12.7243	13.9086	13.6968	14.1266	13.4251
12.6852	13.8495	14.0645	14.5091	13.1458
12.9153	13.27	13.9477	14.6386	13.4373
12.9284	13.4193	13.6068	14.8179	13.003
12.6024	13.2341	13.9518	14.6055	12.8912
12.6894	14.0051	14.1328	14.8947	12.7138
12.3259	13.0421	14.0343	14.58	13.2537
12.6179	13.3974	13.9059	14.4845	12.4154
13.0532	13.334	13.7047	14.3412	13.1576
12.7453	13.8432	14.1706	13.585	13.1806
12.8429	13.6245	13.5951	13.9682	13.1268
12.7021	13.3786	14.1534	13.4079	13.1354
13.0992	13.8648	14.008	14.6221	13.1993
12.8456	13.817	13.8041	14.1522	13.514
12.7733	13.5972	13.7511	14.0574	12.6381
12.7838	13.5386	13.7606	13.834	12.0781
13.5282	13.4316	13.7718	14.4375	13.0718
12.8879	13.3182	13.7498	14.2129	12.1148
12.7392	13.4615	13.6637	14.2396	12.3126
12.6332	13.4041	13.4698	13.9939	12.4786
12.4259	13.4124	13.5998	14.2867	12.3389
13.2709	14.37	13.7521	14.1872	12.3443
12.6031	14.2571	13.6104	13.9359	13.2339
12.8521	14.3205	13.7579	13.9144	12.7935
13.2079	13.9099	13.4716	14.2228	13.2946
12.6151	13.6354	13.116	13.999	12.716
12.9421	13.5469	13.8918	14.186	12.4639
12.602	14.1406	13.5955	14.2636	12.3728
13.1035	13.8114	13.2808	13.9773	12.1471
13.1637	13.5255	13.1026	13.9257	12.8319
12.8915	14.028	14.1003	14.2918	12.186
12.8327	13.7201	13.6822	14.6627	12.682
12.7222	13.5019	13.4051	14.2592	12.8482
12.8908	13.3592	13.2626	14.0476	12.6546
13.2488	14.0817	13.6564	14.1229	12.5436
13.8706	14.1162	13.3722	14.0459	12.6416
12.8339	13.5905	13.8387	13.8896	12.4195
12.2842	13.708	13.8993	14.0905	12.7825
13.5194	13.6923	13.8394	13.5556	12.428
12.6085	13.6688	13.6547	13.7333	12.1233
13.2166	13.7703	14.2407	13.6563	12.0826
13.2376	14.8353	13.8275	13.4215	13.456
13.3813	13.3114	13.5939	14.0769	12.9436
13.7228	14.6436	13.8181	14.4622	12.7701
13.1628	13.9279	13.1395	13.7082	13.1573
13.4975	13.3213	14.0823	14.1415	12.6877
13.7079	12.996	14.0771	14.2206	12.5856
13.2324	13.0858	13.9044	13.7144	12.5308
12.8407	13.2133	13.9886	13.8663	13.0417
12.908	13.8951	13.7752	14.1983	12.8169
13.7118	13.1997	14.077	13.6461	12.8389
13.601	13.1944	13.6019	13.6577	13.0111
12.6193	12.6913	13.5729	13.1562	12.3631
12.8491	13.5765	13.3207	13.7361	13.0024
13.0171	13.1075	13.3826	14.282	12.9369
12.1477	13.0499	13.392	13.2694	12.7032
12.1666	11.7849	13.411	13.6667	12.1514
12.2729	12.882	13.1779	13.5373	12.9123
12.1077	13.2128	13.5606	14.0237	13.2074
11.725	15.0075	13.5307	14.0426	13.0952
12.3014	14.4669	13.7238	13.6208	13.4053
12.5875	14.1697	13.0966	13.9159	13.0374
11.9345	15.0494	13.6375	13.8329	12.8264
11.926	14.6949	13.562	14.4735	13.1484
12.1405	14.7253	13.9028	14.0296	13.1048
12.6904	15.0685	13.7971	13.9278	12.8579
12.3342	14.3458	13.5049	13.7083	13.0787
12.2021	14.8698	13.4507	13.9734	12.4196
12.9137	14.8862	13.7472	13.9682	12.6244
13.0125	14.7742	13.8246	14.1249	12.6059
12.044	14.8066	14.1113	14.1037	13.3226
11.8513	15.1536	13.2163	13.4359	12.5788
12.5897	15.4864	13.6325	14.3405	12.86
12.8526	15.2872	14.6031	13.9035	12.4966
12.4425	14.9902	13.5252	13.8473	12.7476
12.6751	16.0216	13.4633	13.5376	12.9331
12.9773	14.6575	14.0241	13.9096	13.0956
12.1887	14.7206	13.4142	14.2236	12.7831
12.1764	15.2303	13.7397	14.1879	12.4583
12.5729	15.7003	13.647	13.964	12.6485
13.1666	14.8195	13.9008	14.223	12.7934
12.9869	14.6004	13.2667	13.7053	12.7328
13.5423	14.5609	13.6908	14.3643	12.8347
12.9269	14.0174	13.0103	14.1167	12.7232
13.3305	14.3103	13.5989	14.486	12.1372
12.696	14.8056	13.5399	14.072	12.4738
12.5649	15.239	13.3456	14.3792	12.9421
12.2955	13.9957	13.3241	14.2423	12.1077
12.7436	14.2182	13.3593	13.4623	12.6698
12.4317	14.3902	13.509	13.7039	12.0048
13.1369	14.2203	13.5265	13.1636	13.014
12.7786	14.8392	13.5105	13.6675	13.1864
12.3984	14.7665	13.0886	14.1032	12.2431
12.5238	14.3913	13.5912	14.5965	12.6276
12.1657	14.8272	13.5587	14.3681	12.2637
12.118	15.0071	13.8834	14.0545	12.3517
12.414	15.1967	14.3172	13.851	12.7014
12.7743	14.8881	13.4141	13.9546	12.5442
12.4748	14.0905	13.5526	13.9783	12.8869
13.575	14.8899	12.931	14.3474	12.6205
13.0089	15.0548	13.365	13.6819	11.9828
12.8023	14.9833	13.2084	13.7837	12.1694
12.2209	14.6633	13.5014	13.7982	12.4068
12.9587	15.5711	13.3063	14.0254	11.9518
13.0985	14.916	12.9047	14.4009	11.9489
12.6289	14.2858	13.2095	14.0465	12.4238
13.0949	14.4903	13.4707	14.1044	12.5903
13.0963	14.7888	13.176	14.3428	12.8725
12.9017	14.8763	13.1846	13.5762	12.7637
12.3768	15.2589	13.273	13.8728	12.2194
12.3632	15.6401	13.2008	13.5577	12.3773
13.1163	15.5642	13.2322	14.1436	12.3108
12.896	14.6245	13.778	14.5744	12.0128
12.73	15.2769	13.2896	13.8836	12.3272
12.8067	15.5964	13.4925	14.2665	12.8798
13.2959	15.3661	13.3915	14.3216	12.9733
12.0712	15.6772	13.484	14.6979	12.2912
12.9133	15.9573	13.1522	13.8649	11.8707
12.2793	15.6632	13.8223	14.0279	12.5503
12.4765	15.1843	12.9549	13.9189	12.4303
12.4979	15.1814	13.418	14.8847	12.8099
13.1811	15.5104	12.9265	14.1753	12.5448
12.8376	15.5399	13.5977	13.6395	12.3346
12.7831	15.6159	12.9061	13.4807	12.9467
12.6455	15.0765	13.95	14.1528	12.2211
12.6933	14.8447	13.9591	14.4126	13.0228
12.6349	15.1865	13.434	13.9622	13.1599
12.7876	15.6101	14.0552	13.862	12.1417
12.6904	14.8113	13.159	13.8091	12.5788
12.8556	15.4837	13.5248	13.8776	12.6178
12.6975	15.5928	13.3692	14.0663	12.2019
13.2125	15.7538	13.0976	14.1369	12.954

## Sheet: Supplementary Fig. 13b
sim1	sim2	sim3	sim4	sim5
-28.2352	-28.2352	-28.2352	-28.2352	-28.2352
-26.6483	-27.9885	-30.6893	-27.2619	-26.0121
-28.3324	-24.4482	-29.4973	-29.1288	-21.1551
-31.5213	-21.9491	-33.6012	-26.4459	-23.9211
-32.0406	-32.1481	-35.3192	-26.3411	-23.2306
-29.3086	-31.1449	-29.3456	-24.9861	-23.701
-28.3372	-27.9194	-30.5709	-28.0215	-32.9855
-28.4735	-34.8351	-30.3801	-28.2038	-31.8173
-24.5397	-32.6119	-32.8722	-23.4263	-31.5809
-25.716	-30.2036	-32.0063	-27.8184	-32.2005
-25.7991	-33.2754	-30.2417	-29.0368	-27.8138
-22.7825	-30.276	-31.6887	-27.1683	-23.3104
-24.1781	-26.5173	-30.3217	-28.2494	-22.9682
-25.1281	-29.4562	-26.6739	-28.713	-20.0185
-26.5997	-30.5355	-29.6372	-31.7139	-21.3055
-29.4754	-31.2757	-32.3252	-32.4692	-23.7182
-27.7151	-29.7539	-29.7446	-28.7415	-19.9258
-27.0559	-30.401	-31.5416	-31.3578	-20.2184
-27.7926	-30.2929	-31.0383	-29.2532	-21.9596
-23.7815	-28.8233	-29.1309	-26.9087	-20.5399
-27.4154	-29.1814	-25.5906	-28.0777	-21.2377
-21.7635	-30.2792	-26.4749	-28.0122	-22.3229
-25.1621	-31.1564	-29.0167	-25.0036	-22.1982
-26.0659	-25.0835	-27.7015	-28.0095	-20.9907
-26.3149	-31.3053	-24.3693	-31.6005	-19.5352
-27.9651	-32.0621	-23.9267	-30.7111	-18.1832
-27.6076	-30.3318	-24.816	-28.291	-18.0265
-26.8398	-30.7093	-24.68	-27.4012	-17.7022
-24.5758	-30.5787	-25.2637	-26.2188	-17.7898
-25.778	-28.5831	-16.5692	-24.9494	-17.3336
-26.6171	-29.8523	-23.6197	-27.3767	-13.3123
-29.7124	-26.7785	-24.2864	-26.9687	-16.2039
-25.3872	-31.8161	-22.1263	-26.0439	-17.0316
-25.0324	-27.9103	-29.6975	-24.937	-17.4762
-25.4116	-28.0343	-28.1409	-25.5521	-17.2465
-25.5882	-31.9471	-29.1019	-30.4722	-13.7474
-26.733	-29.7201	-28.8692	-29.5677	-13.7017
-25.9407	-28.9759	-25.4432	-30.9972	-17.1635
-24.9239	-29.1144	-29.6831	-27.1715	-15.9817
-25.873	-26.8095	-29.5898	-29.642	-12.1409
-21.8916	-28.2626	-26.7253	-26.3921	-12.9252
-21.867	-28.8583	-29.3304	-28.5347	-14.2763
-23.187	-29.083	-36.616	-24.4855	-12.6919
-22.9578	-29.3358	-32.0644	-26.9387	-14.4982
-21.4952	-31.397	-29.2527	-27.7909	-17.328
-22.8536	-31.3618	-31.4643	-27.4664	-17.4707
-23.6409	-28.7585	-32.1576	-29.044	-18.1191
-23.717	-29.5732	-32.7006	-27.8799	-19.2541
-25.1117	-29.1595	-30.496	-29.0403	-19.3608
-24.1853	-28.1091	-30.795	-29.6879	-19.2476
-23.8799	-27.7519	-30.3376	-29.438	-19.9462
-26.5154	-24.4631	-28.7517	-31.6076	-19.1466
-28.9925	-26.543	-27.9217	-28.6032	-20.8505
-27.4569	-28.093	-26.9884	-25.8368	-20.5952
-29.7813	-29.9849	-30.4822	-28.0276	-19.048
-25.3318	-23.3793	-25.7308	-27.8909	-22.2523
-27.2449	-21.3075	-25.7811	-26.3878	-23.8909
-25.4749	-19.3205	-29.3815	-28.8285	-20.9838
-25.5154	-24.6883	-24.471	-29.0806	-19.6709
-24.1937	-27.5711	-26.0216	-31.1998	-24.1121
-25.4269	-24.8893	-22.8045	-30.7334	-22.6259
-28.303	-26.2132	-28.3065	-27.3501	-21.1064
-25.1388	-30.0634	-26.1273	-25.2083	-19.0481
-23.2085	-30.4175	-23.0704	-25.6461	-22.9527
-25.127	-30.5098	-23.5443	-28.5587	-25.81
-25.0976	-29.4848	-22.1425	-29.0785	-22.8664
-23.0232	-29.3893	-24.7306	-31.668	-25.7801
-26.4507	-26.8285	-25.5055	-29.7363	-30.866
-25.6082	-26.9617	-27.9743	-31.2217	-24.5842
-26.5928	-30.0349	-30.8179	-33.1136	-23.083
-25.4537	-25.9864	-31.347	-28.9878	-25.869
-24.4244	-28.4872	-28.2863	-31.1594	-22.3682
-24.2944	-32.0086	-28.2647	-30.1948	-26.7953
-27.5411	-33.5147	-27.8229	-29.1256	-28.125
-21.7424	-23.5271	-27.6722	-30.8218	-33.1416
-22.5085	-25.2422	-27.6713	-33.0965	-28.14
-26.0882	-29.0126	-29.1897	-33.2546	-29.3621
-23.5123	-27.7703	-29.5565	-35.2605	-28.0125
-24.618	-22.6605	-26.8825	-33.109	-22.9964
-26.5648	-22.636	-29.9251	-32.8786	-24.2842
-28.8703	-24.2283	-30.4836	-30.4776	-25.4698
-27.1183	-24.2568	-30.2126	-28.7097	-30.5546
-28.7221	-19.0048	-30.9755	-29.0469	-25.3861
-29.4268	-21.6913	-29.61	-32.2635	-25.1707
-27.1662	-19.4857	-25.5967	-35.5485	-23.7069
-27.7879	-22.214	-26.5562	-29.5591	-26.6836
-26.5794	-25.593	-28.5109	-29.8033	-29.0642
-29.396	-22.1061	-24.8109	-33.1989	-25.1439
-26.7467	-21.2483	-25.7764	-31.2316	-24.7407
-28.6108	-24.5474	-24.0968	-33.4269	-24.2877
-27.4045	-20.9246	-23.4545	-33.5032	-24.3945
-30.0645	-16.6299	-22.6186	-32.0655	-24.5657
-28.7974	-22.0371	-22.9827	-35.2245	-23.4746
-31.3421	-15.782	-22.0168	-34.9332	-27.4014
-29.6341	-15.8574	-21.3047	-35.6491	-20.8
-31.2607	-7.14064	-24.6369	-34.2005	-23.5514
-32.2363	-13.6954	-25.0368	-34.9624	-20.0714
-26.0932	-17.5937	-28.6445	-33.3547	-22.9384
-29.3688	-12.4818	-26.1773	-35.7973	-20.1218
-24.1822	-16.8251	-21.5939	-32.2165	-21.9495
-25.5109	-23.2633	-27.3571	-33.0692	-24.2143
-24.3101	-22.7754	-29.9245	-27.7845	-23.7359
-28.2268	-28.1309	-28.7519	-30.7493	-22.3337
-27.0301	-32.4637	-30.9963	-30.2905	-24.6854
-31.671	-30.4107	-32.377	-31.9235	-23.8069
-33.4329	-26.2266	-27.4558	-28.7259	-25.0334
-31.6272	-21.4902	-29.0825	-34.4586	-24.7782
-30.5192	-24.573	-29.0388	-32.804	-27.0292
-26.5832	-22.5005	-24.6703	-29.8624	-29.6626
-29.0054	-23.4398	-22.5622	-35.7097	-29.8078
-29.2116	-27.1201	-18.9855	-32.2727	-25.8746
-27.4461	-25.4264	-21.7102	-34.805	-21.9328
-26.6039	-35.1199	-19.0664	-36.0522	-25.6447
-28.9587	-26.7398	-18.5125	-32.8276	-28.1966
-29.0521	-24.559	-22.7026	-36.8991	-30.1198
-27.2645	-26.5397	-19.5639	-33.0921	-27.9361
-26.6793	-19.2163	-18.2228	-33.3053	-24.7188
-23.5458	-6.52953	-19.5328	-28.738	-25.3652
-29.9352	-22.0872	-17.5105	-27.4042	-23.4221
-32.7046	-14.8586	-15.1557	-27.0972	-24.9722
-29.5346	-12.8943	-18.2807	-32.283	-25.9658
-19.234	-15.3321	-19.3969	-29.4652	-25.4857
-23.8634	0.797699	-15.4583	-32.9187	-30.3231
-24.0939	-2.76538	-18.2402	-27.9882	-27.0281
-26.1951	13.691	-11.8858	-26.0986	-26.6739
-21.7821	9.65533	-15.3089	-27.2378	-25.9279
-29.0022	17.4818	-15.4303	-27.1866	-26.7517
-22.8374	11.4857	-10.8941	-26.7569	-26.2673
-26.0363	-6.88676	-7.04399	-28.7854	-29.9211
-25.1982	-10.6015	-8.20541	-29.046	-28.2557
-27.1453	-10.6459	-10.5091	-29.9061	-30.8783
-24.0297	-8.98267	-13.3313	-30.2552	-27.8313
-21.9506	-8.33012	-14.9419	-28.4439	-26.8298
-24.8999	4.2675	-19.8403	-29.4706	-30.9813
-20.5051	11.0512	-10.4933	-28.2264	-29.1249
-19.5171	0.761078	-13.2126	-28.9135	-30.0059
-19.4393	-1.89189	-11.4597	-29.9061	-29.6281
-15.7241	-11.3737	-15.0001	-26.2842	-29.3016
-15.9764	1.24525	-13.4451	-29.2631	-27.6524
-16.9553	8.16454	-11.3418	-31.6591	-25.4921
-12.2044	-5.26724	-10.3882	-28.3027	-27.8454
-16.0806	-1.40906	-11.8782	-29.7877	-27.9517
-17.9307	5.95303	-13.5108	-31.9799	-27.8555
-15.7535	8.41273	-11.466	-27.8173	-28.6633
-12.0879	19.91	-12.0099	-27.3965	-29.33
-9.64307	13.9574	-13.7871	-28.9047	-27.0071
-14.8269	17.4207	-13.734	-29.678	-25.2192
-13.131	31.854	-13.836	-29.9611	-25.2304
-15.0413	25.9757	-10.6692	-26.8113	-25.1695
-8.56281	30.6315	-10.716	-25.5419	-26.8835
-9.68567	30.8336	-11.4325	-29.9408	-24.4716
-12.7859	34.8854	-14.3878	-29.2394	-24.2574
-11.4435	33.5292	-7.26135	-31.1993	-22.2432
-9.24965	39.8184	-7.6308	-29.3003	-24.2332
-6.39165	32.7968	-13.0773	-29.0527	-25.3492
-14.5866	45.1699	-17.5228	-27.5852	-25.9698
-13.9222	37.2093	-10.172	-30.6794	-27.6943
-18.3835	39.1341	-16.0193	-33.1488	-26.1822
-20.0307	42.4152	-10.0645	-33.2273	-26.7871
-15.2684	45.3606	-9.52858	-32.6669	-24.2966
-17.3615	48.7469	-10.0637	-31.0693	-27.067
-18.9859	49.0582	-7.78625	-33.5472	-25.6292
-15.2531	47.9181	-18.1637	-34.4428	-30.2793
-16.7638	38.91	-10.6382	-33.0797	-26.0559
-13.5897	37.2822	-12.8427	-30.6707	-28.9792
-15.2407	32.3124	-12.1878	-31.0601	-26.7359
-15.4317	38.4183	-14.7393	-28.8678	-26.228
-7.91792	35.2362	-12.8902	-30.6627	-20.6817
-9.95444	32.6203	-9.4857	-31.4795	-27.6694
-16.2513	38.8158	-9.96492	-33.468	-26.13
-13.5225	41.4508	-3.60852	-32.0891	-22.8515
-16.8415	42.0043	-13.9473	-32.9881	-24.2096
-13.8708	35.6404	-15.3855	-29.0401	-19.7601
-7.53125	38.992	-23.9469	-34.0353	-17.8637
-10.4604	36.1384	-21.3701	-31.4351	-18.0535
-8.64853	36.3305	-28.4762	-35.3997	-18.2416
-9.03195	37.3658	-27.8602	-32.3003	-19.8766
-4.29114	34.7725	-23.3594	-32.8643	-17.3361
-10.7224	43.6764	-23.783	-34.2978	-20.2271
-10.1222	43.1407	-26.5591	-32.3678	-18.7717
-9.54855	40.8248	-24.849	-30.7576	-19.8088
-6.44693	40.0145	-27.2813	-34.0096	-22.8024
-5.436	40.1147	-26.9786	-32.1297	-21.6368
-8.45284	44.351	-32.8941	-28.6974	-22.8334
-11.6671	45.0975	-27.7747	-30.8686	-23.7015
-8.97417	44.3199	-32.6524	-29.461	-18.0169
-8.91719	42.8213	-30.6848	-30.6904	-18.5503
-12.5555	43.2953	-28.4443	-30.0566	-18.2088
-5.25772	43.8802	-29.7516	-30.5958	-21.0538
-9.85106	41.0507	-27.9012	-30.9058	-20.6305
-5.6138	42.3284	-27.6452	-30.5621	-17.9958
-6.927	37.8885	-29.4316	-33.3347	-23.9738
-13.8114	30.8036	-27.6461	-35.5651	-21.2568
-10.0395	37.8567	-28.3882	-35.3115	-23.2054
-12.5146	30.774	-29.0005	-32.6156	-22.9461
-7.24031	33.149	-31.0121	-31.0414	-20.874
-12.4731	26.1933	-29.2199	-29.6893	-22.4095
-10.5161	22.8071	-31.7612	-33.6618	-20.4742
-10.1682	25.0173	-30.1901	-29.4398	-18.4069
-6.44917	30.0653	-33.3989	-30.6475	-20.1772
-7.18811	21.4018	-33.3194	-30.2268	-20.7023
1.19881	24.6403	-30.0838	-33.9351	-20.5865
-4.96645	25.852	-29.1911	-34.8545	-15.836
1.65294	16.8511	-36.8291	-34.4219	-18.2804
-10.3437	14.3443	-27.0336	-35.2334	-15.9436
-11.3045	4.18617	-30.2361	-34.9808	-15.477
-8.69339	18.861	-29.0741	-32.293	-14.3501
-4.79454	25.8992	-28.0732	-32.223	-15.4902
-1.22475	34.6004	-24.5759	-33.0693	-14.1547
-9.90955	34.7348	-28.809	-32.0036	-17.0289
-6.89825	31.0848	-27.8736	-33.9076	-17.7798
-8.40529	11.7097	-25.5491	-27.934	-19.4984
-9.39949	8.35904	-26.8782	-31.867	-21.6335
-7.85403	2.69739	-28.2567	-32.4669	-18.8613
-9.25063	3.59105	-26.9652	-32.388	-20.2227
-8.57782	4.80368	-26.4116	-28.5248	-20.8783
-8.00819	-3.10092	-27.5677	-31.0182	-14.7829
-4.51089	-7.10909	-28.649	-31.7566	-15.9371
-12.1052	-6.51505	-27.5923	-32.5625	-19.5382
-8.15805	-2.98164	-25.6462	-33.6534	-19.1091
-6.30759	-8.58591	-25.3254	-37.1555	-22.8839
-7.47491	-10.3679	-27.4821	-35.2572	-23.5195
-4.44939	-1.35342	-27.2656	-32.9488	-19.2235
-10.308	13.3964	-29.0418	-36.5764	-22.0252
-8.03935	13.5709	-26.8989	-36.6337	-27.1348
1.36288	-1.6595	-26.6407	-35.3066	-24.7161
-6.13799	8.23424	-25.0136	-32.4765	-25.6474
-5.617	7.98587	-28.6588	-34.7881	-24.621
-5.37511	5.42725	-25.1964	-33.0873	-24.0248
-9.88391	4.85017	-26.9378	-29.8928	-20.9648
-13.6164	8.45627	-26.8191	-33.6193	-25.6102
-9.87398	8.08446	-28.1252	-30.8408	-22.0046
-14.6056	-9.95905	-30.0214	-33.0301	-22.4694
-18.3892	11.2058	-25.6374	-32.1233	-19.3358
-12.1588	11.1573	-28.6371	-34.8184	-23.6285
-9.78566	3.07745	-28.4939	-31.8007	-21.4367
-7.02885	5.8844	-29.6635	-32.3335	-23.7142
-4.74367	4.75899	-30.3382	-30.3274	-20.3943
0.929672	20.0604	-29.9876	-32.9183	-19.5409
-3.75581	4.01746	-30.0861	-30.8033	-19.1718
-2.47038	9.27669	-25.9969	-35.0487	-24.7364
2.34676	10.9882	-25.1795	-37.1939	-22.5273
-3.53786	2.31358	-27.2929	-33.068	-20.2858
-5.54158	1.86824	-28.5252	-27.5279	-22.6194
4.57497	-3.61812	-28.2493	-32.5755	-23.1872
-1.73628	11.2227	-34.883	-29.3872	-21.6667
-2.19432	12.7712	-27.2129	-27.5509	-21.2088
-4.36436	13.1689	-30.726	-28.6774	-23.4768
-5.86043	15.7955	-21.9558	-29.5144	-25.6382
5.64082	9.48828	-24.5581	-27.9729	-23.3433
-3.95091	-12.0386	-24.0184	-34.2855	-29.4613
-1.80096	-5.61325	-25.7992	-30.5349	-27.1564
-3.44202	-6.59264	-25.6211	-29.9465	-28.9967
-6.29044	-15.4941	-20.6602	-30.4933	-25.4037
-11.4545	-10.3391	-22.7639	-34.1815	-26.6772
0.247787	-11.466	-26.5745	-32.1396	-27.0571
0.109238	-9.69455	-23.7918	-31.654	-28.4357
2.18185	-11.1409	-29.1111	-35.9533	-25.7719
9.01318	-13.112	-24.7697	-32.3493	-23.4705
11.1346	-18.9675	-25.6819	-33.3916	-23.0762
12.4249	-19.5483	-21.7514	-34.2998	-25.842
6.64053	-23.4518	-19.2204	-34.6461	-23.5934
12.7087	-23.0347	-27.0198	-33.4753	-25.4938
13.657	-20.4851	-22.2755	-35.7831	-24.0484
9.59975	-20.428	-23.9702	-33.8404	-22.5508
8.28461	-16.4445	-27.2373	-33.573	-22.171
12.8215	-15.5887	-25.0463	-35.257	-22.2683
8.52719	-10.396	-27.9069	-35.5154	-20.9448
9.41425	-7.42664	-28.6549	-33.4555	-21.6594
7.59464	-8.05215	-26.3805	-33.4006	-21.1214
9.22469	-20.7716	-26.0974	-34.3062	-23.6328
-2.01736	-19.7031	-26.2162	-35.9761	-24.4461
-1.2944	-22.2755	-24.4905	-37.4554	-20.1814
-1.58435	-24.4764	-23.8882	-38.5636	-19.3602
2.58656	-23.7123	-25.3327	-36.3251	-23.448
0.269196	-23.2229	-22.9779	-33.8957	-20.8654
4.20415	-21.0622	-26.6573	-30.2136	-21.5915
4.21512	-17.9183	-27.1068	-31.5336	-20.1059
5.65485	-14.7923	-29.9186	-31.0058	-21.8131
6.3526	-14.8934	-24.1266	-32.3788	-23.5076
0.642441	-17.6161	-20.7771	-32.1678	-21.2967
-1.81628	-12.7778	-20.6822	-34.8808	-19.8934
7.28001	-13.7567	-22.0665	-31.5192	-20.1516
5.64378	-13.6143	-16.8402	-33.7001	-22.4216
5.27644	-11.4088	-18.1397	-34.0939	-23.1868
8.26341	-17.7487	-18.5913	-32.2998	-18.7889
10.6242	-12.9577	-20.9141	-32.3378	-20.5367
5.64365	-12.6751	-23.8863	-34.2474	-22.7653
8.15689	-13.7922	-20.0941	-31.9544	-21.7035
12.178	-8.51781	-21.8933	-34.5424	-20.6834
11.7454	-5.19113	-21.2003	-31.1304	-21.3959
13.1106	-4.41496	-11.2896	-33.0185	-22.5072
13.0314	-9.63472	-18.4676	-33.4331	-19.8692
8.61935	-10.1211	-17.3479	-33.2513	-21.0078
12.8775	-11.0982	-21.3172	-36.1785	-24.2102
11.8988	-4.22612	-20.1301	-34.0034	-21.1103
13.8192	0.460449	-18.1146	-31.9765	-21.916
7.70775	-8.9446	-24.8084	-31.0702	-18.8541
10.3049	-20.0851	-21.4866	-29.2752	-22.4735
13.5555	-16.6293	-22.3965	-33.219	-23.3376
4.29492	-6.15521	-22.8392	-32.7089	-23.9747
9.20819	-10.8219	-20.9305	-31.9884	-22.6084
4.01631	-11.0175	-19.9195	-34.2817	-24.4497
8.7742	-15.9403	-18.3661	-29.8236	-22.8688
7.31311	-16.3855	-18.2229	-32.9397	-24.5424
3.17149	-16.103	-21.5582	-31.1129	-21.0888
0.857986	-15.4129	-22.6932	-32.5359	-22.3143
0.429504	-15.752	-23.0751	-28.7608	-23.0937
0.724213	-17.8936	-20.3041	-29.4662	-26.1637
-1.08829	-19.0855	-23.309	-30.8174	-33.8011
0.861008	-17.6435	-23.6387	-27.617	-33.5444
-3.42465	-13.8252	-23.6305	-30.8276	-30.5846
-1.32994	-14.9981	-21.8607	-28.362	-32.6217
-6.49149	-15.312	-23.7111	-29.1082	-31.8038
-11.4417	-16.5688	-20.9578	-30.9936	-27.8754
1.37357	-18.7251	-23.1662	-29.0629	-24.6832
-1.62456	-14.3867	-17.2072	-27.6687	-22.453
-6.15509	-16.9665	-18.8871	-29.981	-23.8878
-6.84572	-15.5375	-21.0947	-30.7204	-24.4993
-9.01122	-19.4358	-12.1588	-30.4549	-22.7076
-6.54152	-20.2678	-14.623	-31.3003	-24.002
-13.9662	-17.5723	-18.6497	-27.8006	-26.7985
-16.4613	-17.8219	-19.087	-28.4865	-26.6137
-6.57086	-20.3819	-19.8796	-25.8531	-28.1514
-10.6128	-20.7169	-16.5794	-24.293	-29.0856
-7.91327	-19.8552	-18.8603	-23.6834	-31.3449
-5.92415	-27.3668	-15.3581	-25.8052	-30.3321
-9.11678	-26.3894	-13.6915	-27.9505	-23.4199
-11.6891	-19.1074	-14.943	-32.0583	-22.0895
-9.63196	-14.6691	-15.3177	-31.1107	-27.5043
-7.58678	-29.0041	-15.6096	-28.7052	-26.8269
-8.72801	-27.4041	-9.31252	-29.5567	-28.7154
-11.063	-23.2391	-16.8903	-30.1537	-29.3148
-12.0692	-22.578	-18.2506	-31.2738	-26.5786
-7.18958	-21.3634	-13.3585	-28.52	-22.6178
-9.21652	-21.4243	-12.6663	-31.1069	-19.8796
-0.585953	-23.4624	-13.3956	-32.9848	-24.3341
0.877762	-20.3085	-10.4249	-30.7862	-21.5391
3.24927	-19.4065	-10.0612	-30.6802	-26.5847
4.43373	-20.3929	-10.9843	-30.5229	-25.1481
7.14597	-20.5057	-16.55	-31.7888	-23.8776
-0.757767	-19.0591	-9.57809	-28.3155	-23.5684
-5.30737	-25.4691	-8.2444	-31.8228	-27.2899
-1.2596	-20.4285	-11.2342	-31.9879	-22.8206
-9.3302	-23.9246	-6.07245	-29.7063	-24.8372
-15.1428	-22.1155	-9.04697	-33.4104	-25.9103
-3.98752	-25.2554	-10.257	-30.8304	-21.0165
-3.46318	-28.299	-11.1211	-28.6697	-23.9916
-4.22314	-21.131	-4.8187	-29.9698	-28.0312
2.67905	-22.0766	-9.11011	-32.5679	-25.1358
-1.19534	-23.0726	-12.4105	-31.6538	-25.0952
3.08546	-27.2206	-8.02315	-30.4618	-25.5242
2.38789	-25.6164	1.29802	-28.9557	-19.3551
3.1669	-24.8907	1.25069	-33.5076	-19.3715
-1.00221	-21.6727	-0.0897675	-35.0191	-19.7149
-9.66887	-25.1098	-9.66158	-32.4697	-27.2735
-5.12083	-25.3374	-10.5769	-36.6415	-28.6524
-9.24854	-26.5779	-12.696	-33.527	-26.1952
-5.5927	-22.7182	-6.34326	-33.576	-28.1408
-12.5332	-26.3887	-11.2528	-30.3852	-30.6008
-12.6109	-25.3188	-9.86577	-33.5284	-30.6617
-3.64603	-24.9456	-8.1651	-33.5604	-26.2543
-7.28717	-27.8937	-3.90993	-32.0616	-31.8206
-11.2452	-28.2594	-5.14258	-33.0435	-27.974
-11.7684	-30.9793	-4.70927	-33.6338	-36.3138
-16.1195	-26.4856	-4.12965	-32.1903	-30.2236
-5.12097	-28.7869	-8.74879	-35.3739	-32.0772
-11.0975	-24.2868	-5.04492	-32.8669	-22.3978
-7.88554	-20.8392	-9.45148	-37.7788	-20.9732
-9.57883	-24.7797	-6.50488	-36.1843	-17.2583
-9.16797	-28.7485	-7.12013	-32.9063	-16.9173
-2.11554	-30.9147	-13.1285	-31.9319	-16.4356
-4.58963	-30.8153	-9.63947	-34.5456	-18.6663
-4.14189	-31.8038	-10.2527	-30.1472	-19.4269
-4.8248	-32.4187	-10.2292	-23.7307	-21.1895
-12.3513	-30.2764	-5.83574	-28.58	-19.8593
-21.3586	-29.3414	-13.0713	-32.1504	-16.7563
-15.2678	-29.7232	-11.6529	-31.6126	-19.5705
-15.8891	-30.2678	-7.64299	-28.752	-22.2158
-11.0993	-30.091	-6.16675	-29.267	-18.3601
-14.1961	-30.8021	-6.46507	-30.8679	-19.7947
-15.0204	-27.5616	-15.2674	-31.0335	-19.8917
-20.1007	-25.3684	-12.9157	-29.5749	-20.9243
-24.31	-26.4623	-12.094	-30.453	-20.0362
-23.1591	-27.602	-11.3653	-29.7688	-20.5868
-23.0513	-29.1069	-13.3466	-32.5059	-25.4487
-24.0361	-25.0537	-12.9605	-35.5287	-17.3394
-26.4345	-29.3626	-14.9728	-33.1648	-17.7559
-26.6759	-25.1074	-17.041	-33.047	-18.6223
-27.2278	-25.6717	-16.2342	-31.8266	-14.5202
-22.5179	-23.3318	-15.8476	-29.1063	-14.364
-21.3953	-22.4564	-12.8063	-33.408	-18.5892
-27.7307	-22.9915	-15.1188	-32.472	-16.3057
-23.783	-14.7691	-14.7224	-30.966	-16.9221
-21.2833	-23.6458	-11.2817	-29.9994	-22.2409
-25.0737	-23.7941	-9.09065	-31.96	-22.828
-19.5247	-26.8168	-12.9096	-30.9999	-18.7307
-18.7066	-24.9166	-11.2566	-32.6863	-20.6509
-25.2513	-25.1736	-12.2149	-33.0024	-22.9274
-24.7167	-26.2297	-11.5426	-32.3114	-25.1727
-32.6752	-27.5356	-11.1402	-32.8465	-18.1264
-28.7028	-29.7668	-12.6714	-31.8434	-20.4296
-32.0422	-28.42	-12.7074	-31.6979	-20.4994
-34.0305	-27.298	-5.2639	-31.6373	-22.963
-30.5782	-25.5495	-5.51744	-29.3772	-23.6882
-26.3106	-29.2757	-15.0229	-31.8637	-21.9988
-22.8869	-25.0766	-11.1432	-33.8825	-21.0577
-26.8195	-26.275	-12.856	-33.6798	-23.3384
-27.6695	-23.3491	-12.871	-34.2462	-20.5957
-19.5084	-24.2342	-13.7988	-30.2084	-23.886
-20.3676	-26.8249	-15.0885	-32.4135	-18.2887
-16.2777	-29.6807	-10.4649	-31.8614	-15.4603
-13.6776	-27.5383	-18.4307	-29.8792	-15.1112
-13.1284	-29.0075	-22.0817	-30.9888	-13.4305
-18.9538	-26.6817	-15.8231	-28.3481	-16.4266
-20.8825	-29.6921	-16.1702	-26.2694	-14.8418
-23.5425	-30.0162	-19.3589	-31.3874	-16.686
-17.6941	-29.2185	-17.3377	-34.5349	-18.4262
-22.0618	-29.7115	-11.9001	-35.2316	-18.2305
-19.8116	-24.3602	-15.2223	-31.3464	-17.4509
-21.7235	-25.4057	-15.2686	-36.035	-19.4072
-23.6474	-25.7647	-4.80611	-34.9443	-17.9793
-10.7097	-19.8824	-9.1528	-35.0328	-23.933
-10.6771	-20.1178	-9.78775	-33.8546	-21.4412
-9.83109	-19.3785	-5.60269	-32.6879	-21.0161
-13.5577	-22.9773	-8.99892	-31.6015	-21.9164
-11.9767	-20.0824	-7.71959	-30.4567	-24.9037
-10.5009	-19.5042	-8.70901	-31.5163	-21.0254
-7.75986	-18.2354	-7.08507	-33.3525	-20.9096
-12.1969	-18.385	-7.22664	-33.7264	-20.3797
-14.4578	-16.9003	-9.37968	-35.1011	-14.0592
-19.8054	-15.8084	-10.7894	-31.6336	-20.4047
-8.16139	-19.8074	-7.3343	-33.6491	-21.4613
-15.5114	-15.1316	-10.3318	-31.2436	-22.7455
-17.0397	-16.7612	-6.32466	-35.6676	-22.678
-8.74516	-16.9307	-7.5222	-31.9985	-21.0551
-14.8504	-18.6147	-9.45343	-34.7624	-19.7421
-8.16949	-19.7448	-6.39894	-30.684	-19.3858
-13.4835	-18.6905	-8.79617	-26.0329	-17.259
-17.8893	-15.2112	-4.68385	-30.047	-18.4443
-14.2344	-13.2977	-10.5046	-29.281	-19.4906
-2.11108	-12.8691	-9.83888	-28.9417	-17.9301
-8.06105	-15.9976	-8.23651	-28.1676	-17.2831
-9.28355	-20.8695	-6.09111	-31.9115	-18.3735
-11.2282	-15.7255	-3.69981	-29.3676	-21.6701
-13.801	-16.5988	-4.43806	-29.0784	-18.5943
-24.8459	-17.716	-7.78798	-26.5656	-17.2068
-20.2139	-21.0681	-6.90631	-29.3125	-12.1212
-19.8731	-24.3106	-9.33804	-27.4485	-15.2038
-23.7421	-22.8015	-7.17708	-26.5947	-15.4693
-17.8525	-21.7204	-6.62889	-27.4124	-17.8631
-19.5095	-19.6106	-5.97241	-27.5918	-17.0022
-18.3704	-24.2143	-8.96368	-33.9126	-17.4037
-17.691	-21.1261	-8.31265	-35.0799	-13.6719
-11.1528	-21.7229	-11.2282	-32.5543	-11.2236
-21.6671	-19.5725	-9.21127	-30.3585	-13.8596
-18.2466	-23.1392	-3.97792	-35.4518	-18.7916
-23.6628	-25.032	-6.73035	-33.6067	-14.7012
-26.5097	-23.0576	-4.6288	-36.6435	-13.8437
-22.5027	-23.1161	-5.5278	-30.8732	-14.4696
-22.0393	-24.3502	-9.88408	-26.4176	-16.2164
-24.8594	-25.7965	-6.1989	-29.4514	-18.4057
-20.2829	-22.9099	-6.81415	-31.0064	-17.6216
-26.5076	-20.6167	-3.88982	-29.8469	-18.6032
-27.2581	-17.8692	-5.97374	-30.6729	-17.3994
-18.7205	-15.1218	-0.132889	-30.3407	-19.401
-20.2036	-21.0694	-4.61745	-30.5099	-20.1958
-14.841	-19.1141	-3.80847	-30.9292	-19.0182
-14.5552	-19.7543	-3.63606	-33.9611	-15.4735
-19.4306	-20.0772	-3.66946	-32.7753	-15.2986
-18.8269	-18.8726	-7.25375	-32.8059	-18.7146
-13.854	-14.3844	-4.56381	-33.3484	-16.257
-20.0455	-20.5517	-9.09116	-26.5441	-20.1324
-14.5634	-17.5032	-4.90932	-26.6397	-18.0512
-10.4913	-19.3134	-7.70757	-28.4965	-16.8341
-14.9674	-19.9457	-8.13658	-32.9124	-17.271
-14.0202	-21.5866	-0.797913	-27.1714	-20.0538
-11.5452	-17.1345	-4.78786	-30.1144	-18.7271
-19.954	-20.5749	4.22067	-31.2067	-16.9036
-8.19202	-21.4759	-6.76613	-31.4389	-19.7205
-6.34445	-21.6494	-4.02388	-33.3114	-18.4878
-0.737885	-20.6791	-2.10297	-32.4432	-14.9442
-1.77448	-20.9472	-0.869293	-30.1884	-17.8522
-6.34991	-22.6691	-5.29726	-33.2635	-16.2144
-2.51237	-22.7012	-5.00237	-28.6644	-17.1572
0.939224	-23.0634	-4.49854	-30.0045	-17.8007
1.3636	-20.9934	-3.78288	-29.77	-20.2774
0.580505	-20.9757	-5.57167	-30.5094	-22.3504
-1.80659	-22.016	-10.5887	-31.3408	-19.2109
-0.236526	-15.6189	-12.2603	-32.2363	-21.9474
-9.45226	-17.0124	-4.7713	-34.0913	-21.9079
-11.2057	-13.9178	-9.20198	-36.4482	-20.5014
-15.2396	-17.4051	-4.17392	-33.5357	-18.6631
-19.231	-17.3236	-3.09517	-30.5698	-18.9621
-17.1326	-14.9804	-4.35582	-32.9271	-19.9593
-21.4336	-14.9165	-7.68408	-29.7306	-20.0385
-13.8699	-12.691	-9.03951	-29.395	-25.182
-15.3775	-11.8982	-7.82486	-27.4811	-20.5288
-16.5486	-13.7159	-8.8535	-24.4893	-21.4268
-19.633	-17.0333	-10.3999	-27.1837	-20.3468

## Sheet: Supplementary Fig. 13c
sim1	sim2	sim3	sim4	sim4
-27.9667	-27.9667	-27.9667	-27.9667	-27.9667
-26.1831	-29.6791	-25.1423	-23.4399	-28.4228
-17.7909	-27.7761	-23.9933	-24.4326	-24.1672
-12.5134	-22.642	-23.2075	-32.6111	-23.0822
-20.2046	-26.3995	-22.3732	-34.4134	-25.6669
-21.464	-25.5108	-22.769	-36.9794	-25.8163
-20.4653	-25.785	-22.2143	-39.6213	-23.6031
-12.5641	-28.659	-24.843	-38.7228	-23.3279
-16.8008	-26.5001	-25.363	-43.1567	-25.2809
-18.0059	-24.2159	-28.7776	-41.7612	-29.7261
-20.0527	-28.9055	-30.9344	-39.026	-25.5862
-23.5464	-27.0498	-29.8149	-35.2957	-25.7529
-27.4082	-31.7496	-31.136	-38.4886	-26.4346
-28.4425	-31.2831	-32.8923	-33.7295	-25.7168
-33.2281	-27.865	-28.6386	-37.859	-29.8272
-27.1371	-28.8867	-30.9586	-34.1573	-28.931
-30.7441	-28.8314	-29.2826	-36.8267	-26.9755
-30.0191	-28.815	-29.7569	-34.8571	-24.047
-27.5621	-24.6261	-29.3866	-40.2975	-30.2736
-32.2167	-34.221	-26.8824	-34.1335	-25.6823
-37.5713	-32.1719	-28.1095	-38.4946	-26.396
-29.4921	-30.456	-27.155	-38.2516	-25.6939
-35.4974	-29.5902	-27.1331	-37.1731	-22.5022
-34.0896	-32.5762	-24.9608	-37.2657	-22.3843
-26.6619	-29.7157	-31.6003	-35.3616	-33.3995
-31.8482	-27.5306	-30.7252	-40.4409	-26.4444
-31.7581	-25.9742	-27.9765	-38.8287	-26.399
-24.83	-27.1357	-25.5345	-41.0904	-24.5063
-24.2455	-22.8199	-31.0329	-39.3132	-29.054
-29.6784	-26.2353	-27.5414	-43.2223	-22.8676
-29.6515	-24.3762	-28.0574	-40.3174	-24.6817
-33.0004	-26.8112	-29.2322	-44.2408	-19.8678
-33.9613	-29.0236	-25.7256	-46.1615	-23.8289
-36.2696	-25.6134	-27.4491	-47.9061	-22.7367
-38.354	-27.1337	-28.4146	-48.6099	-18.1071
-33.7691	-25.0567	-26.35	-46.8047	-17.6762
-40.152	-24.1223	-28.6023	-42.6298	-15.499
-38.525	-26.1735	-26.6729	-42.0397	-24.6234
-43.4817	-24.8527	-24.8778	-46.1275	-13.9441
-35.911	-22.0978	-24.1624	-43.217	-18.5073
-31.7623	-27.1419	-27.9436	-42.4046	-20.4669
-30.6109	-24.8661	-25.3475	-42.4871	-11.0727
-28.4684	-27.1047	-27.9127	-38.8187	-12.9256
-29.5435	-28.6915	-29.8364	-40.9828	-18.8133
-31.1539	-25.9431	-28.2414	-38.7358	-22.3161
-31.1478	-24.0521	-25.6348	-40.72	-16.4319
-32.9456	-24.7892	-27.5917	-40.7492	-10.9194
-27.7789	-22.8084	-29.9941	-45.0065	-12.2559
-31.5818	-22.7625	-29.8098	-42.6326	-16.9581
-30.1526	-22.5154	-23.9179	-42.6186	-17.1875
-32.5744	-23.8461	-25.708	-38.2692	-17.5992
-35.8754	-23.9661	-23.4853	-38.8472	-12.8169
-38.4892	-25.724	-25.3029	-42.896	-12.6403
-37.0423	-24.4017	-29.9258	-46.7141	-20.1573
-39.5206	-22.2859	-26.7477	-43.2663	-21.0469
-41.5678	-22.3619	-26.2233	-43.9801	-16.2321
-39.8747	-21.1046	-29.9093	-42.2418	-26.2166
-41.9798	-19.8283	-28.2674	-43.0456	-30.5504
-45.9813	-22.4953	-25.8444	-45.7741	-32.4399
-47.4312	-25.5883	-24.1783	-33.6374	-29.1269
-45.8569	-24.6895	-23.189	-36.3607	-26.9263
-40.86	-26.8802	-24.9999	-34.3362	-24.7954
-44.0183	-23.2743	-25.1689	-41.7116	-21.4933
-45.0592	-23.3695	-25.3934	-38.4256	-23.089
-42.3208	-22.9213	-28.7517	-38.5468	-26.3137
-47.3849	-23.079	-27.2432	-36.4398	-19.5361
-45.8132	-23.4425	-25.5099	-34.1137	-22.581
-46.3605	-26.4664	-27.2724	-39.0542	-23.509
-46.0014	-26.4126	-27.1219	-35.4732	-21.473
-44.3444	-20.4973	-28.8208	-40.3196	-26.0096
-41.3828	-22.364	-27.1539	-42.8026	-21.9456
-41.7456	-24.2747	-28.6061	-41.0946	-18.4397
-37.8275	-23.4134	-29.9161	-39.8345	-22.107
-35.0475	-21.2764	-30.7327	-40.3606	-23.1393
-36.3866	-26.231	-26.4311	-36.8217	-25.3408
-29.6454	-25.1088	-27.0504	-39.6513	-28.7175
-29.4661	-23.7391	-26.5659	-36.8567	-25.1399
-25.0989	-24.1341	-27.2838	-36.0554	-19.6776
-25.459	-27.4283	-24.5775	-33.1531	-15.3442
-35.1979	-23.5749	-21.47	-34.0092	-21.1168
-36.5993	-27.1707	-21.4353	-37.1197	-16.9444
-34.6418	-25.8064	-23.2475	-36.0285	-20.3401
-34.8888	-26.581	-18.6818	-40.6938	-18.8733
-35.6011	-29.2379	-23.0259	-32.4786	-27.6611
-40.3519	-26.6651	-22.2909	-39.1281	-26.7621
-39.0172	-32.3288	-20.1054	-36.4992	-28.558
-42.1792	-24.9259	-22.5388	-34.7673	-25.3103
-42.4145	-30.0357	-22.3514	-33.1844	-28.3724
-41.9937	-22.0205	-15.5584	-33.25	-25.6349
-43.1337	-26.9844	-18.8396	-33.4581	-27.6719
-36.0297	-24.8521	-17.6467	-32.1803	-23.0416
-41.4183	-28.6747	-19.1231	-32.1627	-18.4185
-44.1982	-33.0538	-20.491	-29.7034	-23.0166
-44.9842	-30.7278	-16.1251	-33.1648	-21.4325
-41.6778	-22.9416	-19.2227	-34.8664	-18.37
-37.2778	-25.2265	-24.0148	-35.6082	-19.4028
-45.047	-21.6201	-21.0642	-34.584	-23.0275
-42.8939	-23.3689	-17.8901	-33.7546	-20.6038
-44.5908	-19.2507	-18.8232	-33.9242	-19.85
-44.0389	-24.0336	-22.0349	-36.2715	-21.0769
-44.03	-23.5801	-20.2033	-34.6537	-22.0362
-45.683	-24.9076	-17.9806	-36.9508	-23.4581
-40.8065	-24.9144	-18.0293	-32.4251	-18.1338
-37.5928	-24.6698	-16.0829	-32.8122	-20.6036
-33.5527	-23.2012	-14.6522	-35.6111	-20.4552
-37.8204	-23.9918	-14.9867	-34.0209	-21.5168
-36.5271	-19.7847	-19.589	-32.6199	-23.8482
-44.3978	-22.513	-18.5592	-32.3146	-20.7087
-42.2574	-21.4711	-19.9592	-28.9352	-21.9733
-40.3289	-22.3853	-20.0758	-31.0242	-22.5848
-36.4652	-27.1866	-21.3685	-34.004	-21.6745
-42.4145	-25.7388	-23.8451	-31.9995	-22.5972
-45.8511	-28.4812	-18.8596	-30.7844	-22.9051
-46.6435	-26.6669	-20.3133	-31.4315	-21.2219
-46.3568	-32.1599	-21.1895	-31.4394	-18.5766
-44.9591	-27.6824	-20.4611	-30.7717	-14.7783
-44.9723	-27.1232	-21.3934	-27.1434	-17.2746
-43.5862	-30.0754	-23.7203	-31.6132	-17.1092
-43.6336	-31.8239	-22.3176	-31.9996	-15.6782
-41.3095	-26.5082	-24.9386	-29.9472	-13.5426
-41.18	-26.7166	-19.1693	-32.4039	-17.1152
-36.2345	-23.2943	-23.3874	-37.0944	-16.9348
-40.388	-30.3119	-23.4191	-36.4881	-18.6983
-38.1859	-29.4859	-21.9893	-33.4218	-20.9344
-40.5651	-24.7512	-24.6425	-30.3106	-19.9534
-46.4645	-29.1163	-24.1429	-31.0254	-19.6191
-48.3972	-30.4212	-21.3452	-32.475	-20.8395
-51.0554	-27.3323	-21.0148	-34.6414	-23.1973
-49.664	-26.5905	-21.4548	-33.1312	-21.4169
-46.1857	-28.5877	-21.5478	-33.9814	-19.787
-47.8864	-30.7957	-23.9165	-33.1578	-20.7423
-49.7911	-28.1189	-21.1657	-36.9374	-21.3869
-54.1342	-24.8093	-20.3964	-30.593	-19.2343
-45.3074	-28.2424	-22.7666	-27.5658	-20.2296
-45.6558	-25.9318	-22.0246	-35.4508	-21.5796
-46.2421	-26.4995	-24.473	-29.2606	-19.9917
-48.5667	-30.6613	-20.1145	-27.2489	-19.1204
-44.0418	-29.7377	-20.153	-31.2854	-17.0786
-44.5027	-28.9866	-25.8698	-28.739	-21.1528
-44.8765	-32.5294	-19.993	-32.3635	-15.002
-42.438	-28.6019	-14.3472	-33.5368	-19.4811
-42.4667	-29.4566	-21.0533	-37.2784	-20.9365
-43.9776	-31.8325	-14.7472	-32.7745	-20.6338
-42.8532	-35.9237	-16.8346	-32.291	-20.6975
-41.5686	-32.1062	-20.4725	-37.5782	-21.2892
-36.9921	-32.7005	-22.2024	-36.2138	-21.907
-42.2854	-33.4317	-20.1527	-33.2407	-24.1483
-44.8226	-33.6984	-16.4283	-34.1184	-22.5295
-48.6271	-31.2915	-15.6557	-34.2613	-22.1556
-43.7699	-35.1146	-16.5184	-31.5261	-23.6049
-44.8573	-34.1686	-17.9093	-30.6892	-22.3949
-43.4759	-33.0648	-22.0193	-28.1244	-20.8599
-47.2731	-31.8625	-21.2429	-30.2933	-18.2261
-46.1924	-31.1914	-19.3673	-32.0738	-20.1693
-43.0218	-32.0033	-19.2339	-31.9841	-14.6458
-49.2322	-29.793	-21.3912	-32.5083	-19.2039
-43.9043	-32.8071	-17.8598	-27.3167	-26.1576
-43.0565	-33.5187	-14.2057	-26.9606	-17.9365
-45.6818	-25.5817	-19.2134	-26.4863	-20.4108
-47.1951	-29.5786	-14.4163	-28.4027	-16.2938
-45.5467	-29.9924	-21.9255	-28.5412	-16.9472
-39.9888	-28.4039	-22.8098	-30.0554	-21.3704
-31.326	-29.4641	-18.9118	-32.0446	-21.3234
-27.513	-33.9272	-17.3437	-26.0428	-18.1595
-30.0205	-29.0191	-20.9678	-28.5828	-16.8501
-33.4085	-33.5859	-23.227	-27.0351	-19.0486
-36.6184	-27.2917	-22.3001	-30.4786	-20.5255
-44.6459	-30.3549	-24.9277	-30.8218	-21.5143
-44.7629	-29.2477	-25.543	-31.4406	-24.3256
-46.5686	-28.8943	-27.1505	-24.8055	-20.5458
-44.8675	-27.651	-28.7164	-30.6552	-20.3999
-30.823	-28.9362	-30.5034	-32.2105	-21.2343
-30.9915	-29.864	-30.1467	-29.8025	-20.7697
-34.3083	-31.5567	-30.3902	-27.1159	-17.7181
-32.4366	-27.2816	-29.2873	-26.6705	-14.6715
-37.8525	-28.4467	-27.7492	-30.8149	-18.8279
-45.8771	-27.7445	-24.8078	-28.1218	-17.5953
-45.6368	-30.1404	-25.6008	-27.567	-17.4459
-38.7827	-29.7792	-27.4267	-25.5457	-18.6215
-35.5912	-27.9947	-25.655	-27.6653	-19.1006
-35.97	-28.7652	-27.7618	-26.0227	-17.8451
-32.5219	-29.8243	-25.1926	-28.6755	-20.7168
-27.5341	-27.9224	-26.0555	-31.7152	-16.2326
-34.5079	-31.6754	-26.1773	-27.2567	-17.626
-35.0441	-27.2553	-26.2035	-27.8118	-20.8254
-38.847	-26.858	-24.1445	-29.1635	-15.7217
-40.6198	-29.0074	-22.9234	-25.6128	-20.7006
-36.673	-31.7589	-27.2245	-26.1385	-16.0883
-36.3174	-31.4996	-24.2092	-31.1514	-15.1736
-36.7637	-29.7403	-27.4074	-28.9466	-17.6132
-31.9258	-28.0189	-27.4113	-25.8218	-20.0067
-34.5522	-29.8099	-27.5369	-28.4463	-20.8118
-38.0794	-30.4813	-27.1973	-32.3762	-16.9621
-43.6558	-28.9957	-26.2141	-29.3512	-15.9123
-43.4681	-29.4314	-26.5973	-28.3868	-16.5682
-40.6333	-25.7463	-28.5633	-30.4635	-18.9795
-45.4774	-31.5628	-25.9787	-24.5524	-20.1159
-50.0972	-30.916	-26.9461	-26.9978	-14.8466
-42.7491	-28.4036	-28.8676	-26.0685	-19.0553
-36.8583	-32.9553	-31.0909	-30.5275	-19.4262
-35.5861	-30.9397	-28.9972	-25.8574	-19.0873
-40.1857	-30.5819	-33.446	-25.5957	-18.8753
-38.0428	-26.4451	-24.9611	-31.1453	-19.0064
-39.6902	-29.5597	-29.6281	-34.1565	-20.0973
-41.7781	-28.8389	-23.1383	-33.0099	-19.6813
-42.7279	-23.9407	-27.2773	-32.0963	-20.4067
-44.9535	-28.0259	-24.6894	-32.2752	-20.4205
-42.8671	-30.7296	-19.4566	-27.5661	-19.8691
-48.8176	-28.0282	-23.4308	-28.9026	-19.6595
-44.6692	-27.0029	-23.8382	-33.2732	-22.8703
-48.5966	-25.0301	-26.6815	-33.3266	-20.7444
-47.7532	-25.0974	-29.0193	-37.1456	-24.6618
-44.9344	-24.8793	-25.2853	-34.9351	-26.2579
-44.4981	-25.8618	-23.4706	-34.5824	-23.6787
-49.5868	-26.5135	-26.5256	-33.8197	-21.7787
-49.1975	-24.518	-20.9527	-31.6174	-24.4414
-48.4167	-24.4101	-23.8944	-32.0683	-20.1341
-39.6925	-27.5198	-25.2009	-34.4972	-19.834
-37.0533	-25.4548	-29.0838	-35.3138	-21.6044
-43.2637	-22.1376	-25.6331	-38.5612	-21.477
-38.6851	-25.4255	-22.9249	-39.7576	-24.125
-37.0949	-28.4054	-28.983	-34.1821	-21.9481
-33.8703	-24.4454	-23.0361	-33.9476	-21.9917
-39.7275	-26.3946	-24.9883	-40.7958	-25.3996
-34.4191	-25.1393	-27.4652	-32.6626	-24.0008
-40.2807	-23.0646	-23.2245	-34.7272	-24.6183
-36.2249	-22.159	-28.7329	-37.4452	-21.2957
-41.3921	-21.7469	-26.7705	-34.2317	-21.4867
-38.3103	-24.8395	-24.8234	-37.1073	-23.9612
-38.4597	-24.6476	-27.162	-37.3702	-22.553
-43.416	-25.3063	-24.6789	-38.6534	-25.4508
-39.9704	-26.8429	-28.4312	-40.4823	-23.3232
-41.6344	-22.1611	-27.9479	-36.0371	-21.5095
-42.5007	-23.6911	-26.6956	-34.0832	-24.9756
-39.5868	-22.5311	-29.4512	-36.5021	-19.2447
-41.905	-21.9913	-26.989	-43.1031	-22.7942
-39.3368	-25.417	-25.9346	-39.8536	-24.374
-44.7513	-25.4419	-25.8433	-37.5553	-24.638
-41.032	-26.352	-25.9423	-42.3595	-23.336
-41.6818	-23.546	-25.3862	-42.225	-25.6752
-42.2444	-25.2206	-22.2533	-41.6605	-21.8973
-47.4893	-23.8659	-27.7847	-39.4398	-25.2302
-47.7944	-23.7795	-23.8061	-42.1148	-29.4604
-41.9153	-24.6211	-26.3272	-42.4471	-25.1275
-41.446	-23.2315	-23.9341	-39.602	-28.2655
-46.5109	-20.809	-24.8279	-41.1988	-28.2012
-43.3616	-20.0047	-25.9931	-38.0632	-26.8692
-41.7609	-22.2579	-23.6598	-38.3919	-26.7194
-43.4939	-22.7191	-23.5018	-39.7888	-24.4799
-41.0913	-20.2016	-27.075	-37.6857	-23.3118
-42.6106	-23.833	-25.332	-39.4927	-29.787
-40.0552	-20.5562	-24.2279	-38.0643	-25.1258
-45.7304	-27.9902	-25.1656	-41.7241	-27.1845
-47.9904	-21.9561	-24.1881	-43.3243	-25.5737
-39.909	-22.3762	-24.6314	-41.8214	-22.4734
-37.1747	-26.1921	-25.4933	-42.1737	-22.6521
-31.4234	-24.5782	-22.6102	-43.8329	-19.6503
-37.3883	-24.8286	-24.9127	-47.0188	-24.2573
-39.6637	-26.672	-25.2982	-46.3024	-20.4759
-38.6211	-25.8157	-24.2599	-45.2421	-19.7673
-36.576	-25.1701	-26.0283	-48.8808	-19.2361
-37.9175	-20.9528	-24.4836	-46.437	-19.3829
-37.9189	-24.8931	-28.4192	-52.4065	-25.1858
-33.4779	-24.0212	-28.1816	-48.7493	-24.4881
-43.6048	-25.2331	-27.6006	-45.6507	-24.8459
-38.8492	-26.5762	-28.7675	-45.8105	-25.2621
-40.8046	-27.1073	-29.0946	-44.2448	-22.2931
-42.522	-24.7283	-26.7616	-44.284	-23.3278
-42.8438	-28.4514	-26.4016	-42.9356	-26.6533
-35.8737	-32.5046	-30.0106	-42.8264	-27.9456
-39.5849	-27.0922	-28.3709	-43.0176	-26.6253
-37.4152	-27.8653	-27.6355	-40.4671	-27.9891
-44.6533	-31.5356	-24.7906	-46.2528	-25.9939
-40.7154	-31.1421	-27.1495	-44.5419	-26.4935
-40.7754	-30.6666	-27.2596	-41.791	-24.6598
-37.199	-30.8221	-28.3761	-44.1746	-23.7727
-37.5641	-30.6258	-26.2836	-44.3133	-24.1558
-42.1719	-30.0304	-27.476	-43.9759	-19.4798
-51.443	-31.2946	-27.8514	-47.9054	-21.618
-41.4027	-30.572	-27.2401	-46.879	-25.0992
-46.332	-30.3579	-26.5856	-40.204	-20.7447
-37.3122	-30.1565	-27.7608	-40.273	-26.5576
-38.8594	-28.5538	-27.5106	-37.5536	-22.7521
-39.9772	-31.9953	-27.6975	-38.7823	-27.1365
-42.5528	-30.2478	-28.0507	-41.4864	-25.3376
-43.5215	-29.6031	-29.0602	-44.5662	-19.5889
-43.2079	-29.8311	-26.0428	-42.7652	-19.4121
-36.0343	-29.0804	-26.3211	-40.5382	-19.2014
-42.4791	-26.3004	-25.253	-43.7258	-21.2565
-37.7202	-30.6873	-28.7072	-43.2684	-22.1708
-40.0331	-28.4381	-27.6542	-39.1146	-20.4504
-42.0759	-29.943	-26.6636	-40.8208	-25.8405
-39.843	-29.0418	-30.0781	-39.6264	-26.1816
-38.4802	-26.9532	-29.2102	-42.8602	-25.2579
-37.3863	-27.8419	-27.5857	-45.7764	-25.3594
-34.6031	-27.5695	-28.5228	-43.7239	-19.3328
-33.6806	-30.7109	-28.166	-43.1779	-25.4771
-32.2271	-27.0583	-27.3889	-40.483	-22.6124
-33.585	-25.6254	-28.5424	-43.0088	-22.1953
-33.2874	-27.2428	-27.4455	-39.3803	-25.5274
-32.0316	-26.1492	-29.0328	-40.1392	-23.6127
-30.6755	-28.3078	-28.1198	-43.3094	-22.7498
-28.515	-23.7601	-26.4984	-36.6376	-18.9247
-20.8248	-27.4693	-28.5227	-39.9607	-14.7305
-28.9406	-28.43	-26.7238	-40.1909	-21.1266
-33.9492	-22.9003	-25.7053	-40.3453	-23.5579
-19.9085	-27.7408	-26.2682	-43.057	-25.1716
-28.7821	-24.3111	-26.9844	-47.2267	-23.45
-30.7721	-27.3631	-28.2951	-43.8164	-24.377
-32.1301	-29.5149	-28.7503	-43.835	-20.4063
-37.3881	-30.319	-28.2829	-36.5219	-23.644
-37.0769	-29.4333	-28.602	-37.6671	-22.2867
-37.07	-31.392	-24.5597	-38.9084	-20.9168
-42.4971	-28.6956	-25.6976	-44.8486	-22.6644
-37.8071	-27.9897	-27.2912	-40.0723	-25.3969
-34.4698	-27.1629	-25.1248	-38.0617	-19.3647
-36.2401	-24.8594	-22.7368	-39.2926	-24.1389
-35.0331	-19.2503	-22.6633	-38.4442	-20.4257
-37.1992	-23.5857	-24.9469	-35.9378	-20.0447
-31.0556	-24.3478	-26.3418	-36.1252	-19.8065
-33.9352	-23.723	-27.0176	-34.1493	-21.4019
-33.2308	-24.0041	-28.3738	-36.3671	-26.5344
-39.1028	-22.4818	-28.9856	-36.8013	-22.4882
-38.9515	-23.1755	-23.3001	-33.0628	-16.4974
-40.0924	-23.5548	-26.5177	-32.6936	-21.7204
-38.7757	-20.6632	-25.7519	-31.2451	-20.4388
-43.0964	-18.2659	-24.9168	-35.6044	-24.3067
-42.383	-25.7226	-23.4082	-30.8471	-21.3192
-40.1016	-27.042	-24.5465	-34.244	-20.2774
-37.8694	-25.1982	-24.981	-35.4316	-19.5846
-34.8453	-25.5208	-24.5746	-34.4667	-19.7591
-43.9155	-29.0046	-27.1269	-39.7189	-24.4959
-45.536	-25.5142	-23.0071	-36.9197	-17.7132
-47.7359	-15.3713	-26.9198	-40.7286	-21.7558
-49.6204	-20.5891	-25.3798	-40.0139	-20.8558
-44.7995	-20.5912	-26.5825	-41.5406	-21.3944
-46.2747	-24.9682	-26.9171	-44.8051	-22.5894
-46.6319	-23.8352	-24.6663	-42.4424	-19.7782
-41.9674	-25.3375	-25.5582	-41.1117	-19.1239
-44.3283	-29.4898	-29.6463	-40.2898	-23.3096
-44.1324	-29.7418	-28.121	-44.7557	-19.113
-41.7704	-27.8947	-27.0815	-40.7802	-16.1347
-46.9469	-27.6035	-22.8061	-44.9259	-18.6238
-42.1872	-28.7227	-30.0664	-46.8227	-16.4658
-45.122	-28.7255	-26.8754	-44.6497	-17.6409
-44.8448	-31.116	-25.3675	-42.0277	-15.1943
-49.447	-29.4174	-23.89	-41.0405	-15.2985
-42.6032	-28.2286	-24.3023	-47.618	-15.0171
-40.7883	-22.4528	-27.8937	-46.7359	-14.1733
-51.4507	-22.7419	-27.0981	-44.6592	-17.2051
-51.4938	-26.5329	-24.3632	-40.1937	-13.213
-42.7726	-25.4429	-26.64	-40.8198	-16.2359
-44.0795	-25.8714	-28.0047	-38.9384	-11.0002
-45.3795	-28.7133	-26.1244	-40.9431	-14.9678
-43.9356	-27.9627	-29.188	-41.9151	-11.9731
-39.8761	-25.5164	-28.0184	-46.7564	-12.8624
-43.8699	-22.8355	-23.2397	-45.5029	-3.26698
-43.162	-26.1916	-22.8035	-42.9985	-12.0722
-42.0009	-26.3012	-27.4398	-46.3949	-13.2074
-39.3212	-30.6326	-30.105	-44.1472	-19.9257
-34.2089	-26.268	-29.5065	-43.0506	-21.2677
-41.3209	-28.8243	-27.8989	-47.2783	-12.663
-39.9077	-26.4924	-26.0414	-39.1807	-15.9922
-37.5348	-25.6394	-27.3842	-39.6422	-12.5007
-40.2392	-27.0474	-30.0489	-40.3229	-16.1528
-43.5275	-26.0986	-28.9616	-37.9195	-17.81
-38.0285	-27.3068	-25.5505	-42.883	-20.4243
-36.8336	-27.1042	-28.1488	-40.1847	-15.2417
-38.4241	-28.1671	-30.0922	-42.7199	-13.5948
-39.3528	-28.8541	-26.3766	-42.1102	-15.5459
-37.5096	-28.8492	-27.881	-43.3631	-15.3173
-37.9289	-26.2535	-27.079	-44.9276	-11.2257
-42.148	-29.3148	-27.0673	-39.0633	-10.7933
-41.6401	-26.961	-24.3495	-42.267	-14.5647
-41.4611	-27.0896	-25.7361	-37.8649	-13.1228
-43.4162	-29.6559	-26.6209	-40.4258	-17.2158
-37.5571	-28.8931	-27.9447	-44.4043	-13.595
-37.0008	-29.8787	-27.8886	-38.1496	-16.6901
-36.4747	-28.4167	-28.4123	-41.4837	-13.5475
-38.4001	-28.5142	-30.6767	-39.164	-10.5598
-39.1875	-25.4656	-30.8294	-40.9492	-14.0457
-35.5728	-22.255	-29.5687	-38.0891	-22.0857
-36.2163	-21.2838	-30.5783	-44.0127	-16.4782
-28.3773	-24.4935	-31.4421	-41.1444	-16.897
-40.0774	-23.3369	-27.8132	-44.0702	-16.684
-42.208	-29.1472	-28.6514	-35.8721	-11.9105
-40.9317	-27.0874	-27.943	-42.9005	-10.51
-35.6848	-27.484	-26.6776	-40.8862	-13.0683
-36.8824	-28.5424	-26.1384	-41.1678	-10.3138
-39.951	-22.9354	-24.537	-43.3111	-11.9943
-40.2949	-22.9272	-30.573	-42.7505	-13.3796
-36.7668	-25.0905	-24.9533	-41.7767	-11.2337
-35.3595	-24.7923	-25.4472	-40.6452	-17.554
-32.089	-24.8648	-24.5043	-38.7521	-14.6926
-37.2818	-28.1534	-27.512	-38.5041	-13.2426
-36.5993	-28.7133	-24.9172	-33.4533	-16.3705
-36.9224	-28.5246	-26.4408	-34.4693	-14.6561
-43.8574	-27.2721	-27.6095	-37.1976	-13.3802
-39.6544	-27.1339	-22.9662	-37.7259	-13.6628
-39.1726	-31.1479	-25.0387	-35.2929	-12.6118
-36.6978	-27.9479	-22.5775	-37.5147	-13.4446
-35.6943	-32.7488	-26.1196	-39.1117	-14.9238
-35.6299	-36.5196	-27.1304	-38.8529	-15.526
-39.4388	-26.9841	-25.4258	-46.1606	-13.5702
-44.6833	-26.393	-25.6336	-45.2007	-12.4648
-44.955	-27.604	-22.6325	-45.2196	-11.1079
-43.6553	-27.2548	-20.3692	-44.3972	-13.841
-39.4048	-27.1149	-23.2183	-42.8229	-14.8949
-42.0117	-31.2478	-22.148	-43.3932	-15.9646
-35.7111	-29.8063	-19.6558	-46.9937	-12.4492
-38.9374	-31.4386	-24.0484	-42.2716	-12.0619
-43.3644	-25.9461	-19.2117	-42.1468	-11.5716
-42.2615	-26.758	-19.0806	-41.378	-15.5178
-44.8331	-25.7879	-17.3623	-38.8667	-4.90398
-37.0105	-26.02	-24.1773	-44.3579	-17.6647
-40.2775	-28.5709	-22.8387	-44.417	-15.3735
-38.8072	-27.5294	-23.6128	-47.2726	-9.89862
-30.9957	-28.4806	-24.0703	-45.5445	-12.3418
-34.2203	-28.8237	-20.8492	-48.1185	-16.6947
-33.4118	-25.9673	-22.9224	-43.1991	-13.9256
-29.7411	-23.8026	-23.3692	-43.9294	-15.3069
-34.2445	-26.5451	-23.8202	-43.0488	-14.2943
-36.6411	-26.7416	-23.2294	-41.382	-16.6537
-37.184	-27.1052	-24.4493	-43.74	-13.1158
-34.2566	-27.9963	-24.8046	-41.0743	-11.7585
-29.2107	-27.3352	-24.6826	-41.2406	-17.4166
-34.5937	-27.7256	-26.1794	-42.6293	-16.235
-29.1631	-27.9165	-22.9473	-40.5065	-17.5042
-32.9006	-24.0645	-24.3994	-35.1386	-15.7148
-32.3931	-28.4182	-24.0096	-39.2772	-12.4386
-36.5558	-26.4084	-18.6418	-34.3979	-16.8007
-32.2844	-25.3629	-20.443	-36.1001	-16.1037
-35.4241	-30.4753	-21.024	-41.0338	-14.5102
-36.6914	-32.0219	-24.742	-37.1217	-10.0048
-31.7816	-30.1105	-23.2505	-34.7184	-13.5654
-30.2422	-27.412	-22.1577	-39.9663	-13.9462
-36.3363	-26.2873	-20.8887	-38.6697	-12.4551
-36.4796	-29.2254	-21.9814	-43.3211	-15.949
-29.1848	-29.8315	-19.762	-40.9198	-14.2669
-40.5756	-28.3715	-19.6931	-39.4644	-21.7261
-36.2942	-28.3673	-20.7783	-41.539	-20.4801
-31.9282	-28.9775	-18.9253	-40.5349	-19.5188
-35.0258	-28.9698	-26.2534	-43.2218	-19.4821
-32.6548	-27.4624	-27.2304	-45.5253	-17.5651
-38.0197	-29.5144	-26.5145	-37.9428	-17.7009
-33.7056	-29.5157	-22.2579	-41.0341	-22.366
-39.7663	-27.1081	-21.6868	-43.8639	-18.6113
-46.1219	-28.7733	-26.5927	-41.6482	-22.2092
-44.8897	-31.0247	-25.2768	-41.6778	-25.8311
-44.0983	-28.383	-27.8445	-43.5745	-22.8146
-42.1704	-29.1322	-31.1695	-46.6151	-20.2584
-36.7109	-27.0059	-30.7729	-43.7857	-19.1437
-37.219	-23.9218	-28.589	-46.6322	-19.358
-35.7513	-24.0478	-25.089	-44.8007	-21.2055
-36.9333	-24.1208	-25.5772	-44.9346	-20.3571
-36.7327	-26.1656	-24.4305	-51.4849	-18.5889
-41.2856	-25.3813	-26.2937	-48.9021	-19.7729
-38.3461	-25.4244	-23.1829	-47.5298	-18.6857
-40.226	-22.3661	-20.2185	-47.7029	-17.0938
-34.9051	-24.2902	-20.8444	-46.2952	-19.2216
-37.7015	-25.3044	-22.5193	-44.3329	-13.5964
-34.1526	-23.7635	-19.7787	-44.0214	-18.1421
-34.2491	-21.4588	-21.6977	-44.6943	-20.6389
-35.6109	-24.1388	-23.7801	-41.6332	-21.3578
-31.017	-25.7834	-22.1119	-47.638	-24.1946
-37.8433	-23.3849	-19.1451	-41.9244	-20.5709
-31.7618	-24.4195	-20.0664	-38.8671	-20.9997
-37.4675	-19.885	-21.0938	-46.1352	-19.4395
-34.3426	-25.8255	-21.1443	-44.0951	-19.0539
-38.3716	-25.4069	-24.6083	-34.6322	-20.414
-39.9412	-26.547	-26.2638	-44.064	-19.7555
-37.8423	-25.3118	-22.6737	-46.5546	-21.5999
-40.5648	-23.4913	-26.7352	-43.314	-22.5226
-42.6758	-20.697	-24.0729	-46.4146	-22.523
-40.5922	-18.1366	-23.4931	-40.8635	-15.4906
-32.5829	-18.7963	-24.7929	-40.4299	-15.1937
-41.415	-16.2368	-19.5665	-39.7128	-14.9397
-50.2381	-18.8301	-23.3837	-48.9912	-20.6364
-47.0014	-22.3919	-20.8723	-45.8967	-23.7976
-48.3964	-21.4436	-22.2589	-43.2155	-20.4549
-45.5987	-24.3153	-20.8569	-41.9924	-16.7941
-42.1384	-22.5436	-21.7571	-36.4288	-14.8135
-42.7338	-22.7864	-24.3002	-38.1532	-11.2883
-44.4464	-23.1632	-24.137	-36.6691	-12.7924
-42.7368	-19.1479	-27.4871	-34.0471	-17.8907
-43.1083	-21.5119	-20.9977	-31.0552	-14.6525
-36.8754	-23.6272	-21.2056	-34.9748	-13.8483
-39.1409	-23.532	-23.842	-37.9341	-13.4691
-42.0646	-21.9858	-27.1012	-34.6565	-14.2356
-40.8028	-16.9083	-21.5935	-39.8125	-14.7449
-39.1756	-21.1358	-25.7308	-28.641	-14.9442
-42.1853	-21.1156	-26.2045	-34.3804	-13.9625
-39.1946	-20.8149	-26.1585	-32.9197	-11.9326
-38.0959	-21.5632	-25.8823	-30.2308	-9.47037
-41.8768	-20.1698	-26.9565	-28.7162	-12.3639
-40.3043	-19.2706	-25.446	-28.3547	-12.6342
-39.4918	-19.7686	-26.9388	-33.0072	-12.1342
-41.2596	-24.5154	-28.9512	-31.5806	-13.8297
-34.1588	-20.975	-28.3893	-33.372	-15.4099
-40.2702	-22.4112	-26.5652	-34.1639	-15.8596
